# Supplementary material for: Comparative transcriptomic analysis of hematopoietic system between human and mouse by Microwell-seq
Source: Cell Discov. 2018 Jul 3;4:34. doi: 10.1038/s41421-018-0038-x (PMC6028447; doi:10.1038/s41421-018-0038-x)
Supplement: Supplementary file 2 — Table S1 [file 41421_2018_38_MOESM2_ESM.xlsx]

## Sheet: Human HSPCs
Supplementary Table S1 Markers of human hematopoietic stem and progenitor cells
There are 20 subpopulations, and the cell clusters and gene list were generated using SEURAT package in R.
p_val	avg_diff	pct.1	pct.2	cluster	gene	Cell type
0	3.53488	0.589	0.068	1	IGKC	B cell progenitor_IGKC high
0	3.00582	0.396	0.015	1	IGLC2
0	2.91151	0.836	0.065	1	CD79A
0	2.68615	0.615	0.018	1	MS4A1
0	2.35958	0.706	0.149	1	IGHM
0	2.21	0.506	0.05	1	IGHD
0	2.14786	0.741	0.154	1	CXCR4
0	2.06978	0.333	0.006	1	TCL1A
0	1.9183	0.446	0.038	1	CD83
0	1.8569	0.361	0.012	1	LINC00926
0	0.914326	0.994	0.919	1	HLA-DRA
1.45E-320	2.52344	0.268	0.007	1	IGLC3
8.57e-298	1.71505	0.535	0.099	1	CD79B
3.63e-297	0.985234	0.934	0.706	1	HLA-DRB1
7.5e-293	1.91562	0.47	0.054	1	LTB
1.37e-286	1.24851	0.851	0.466	1	TSC22D3
2.08e-277	1.64609	0.547	0.128	1	BTG1
7.04e-274	1.50438	0.24	0.003	1	FCRLA
9.95e-258	1.28557	0.715	0.3	1	HLA-DQB1
5.83e-233	1.81783	0.381	0.048	1	GPR183
4.4e-231	1.39332	0.227	0.005	1	CD19
1.66e-226	1.5019	0.515	0.13	1	HLA-DQA1
2.44e-226	1.3297	0.617	0.283	1	TXNIP
4.71e-218	1.39894	0.214	0.004	1	FCER2
7.18e-216	1.51314	0.282	0.017	1	BANK1
1.11e-208	1.39665	0.21	0.004	1	NAPSB
9.18e-203	1.33734	0.2	0.004	1	SPIB
4.42e-177	1.21668	0.172	0.003	1	PAX5
1.26e-165	1.11337	0.148	0.002	1	LY9
8.9e-163	1.08834	0.146	0.002	1	CXCR5
7.87e-160	0.822869	0.817	0.562	1	CD37
2.02e-158	1.13282	0.152	0.003	1	FAM129C
2.02e-155	1.29607	0.231	0.015	1	IRF8
1.47e-145	1.04577	0.138	0.002	1	BLK
2.34e-144	1.36143	0.363	0.081	1	HERPUD1
5.59e-144	0.734935	0.858	0.658	1	HLA-DPB1
3.36e-142	1.15316	0.183	0.008	1	VPREB3
4.91e-133	0.658601	0.947	0.791	1	CD52
4.26e-132	1.05041	0.149	0.005	1	HLA-DOB
4.66e-123	1.08004	0.142	0.005	1	CD22
1.16e-122	0.720156	0.84	0.613	1	HLA-DPA1
8.84e-119	1.14329	0.206	0.018	1	LY86
4.12e-116	0.710442	0.837	0.592	1	HLA-C
4.33e-115	1.14871	0.171	0.012	1	FCMR
2.38e-109	0.807216	0.102	0.001	1	FCRL1
3.04e-97	1.08944	0.173	0.017	1	P2RX5
2.87e-96	0.816715	0.101	0.002	1	FCGR2B
1.4e-92	1.04016	0.376	0.123	1	HLA-DMB
1.08e-91	0.92589	0.128	0.007	1	PCED1B-AS1
9.81e-87	1.20234	0.323	0.097	1	RGS2
2.91e-86	0.803131	0.11	0.004	1	KIAA0226L
2.62e-85	1.04149	0.23	0.041	1	CD48
3.5e-83	0.956872	0.453	0.199	1	JUNB
1e-79	0.82456	0.109	0.005	1	CCR7
4.63e-77	0.845947	0.507	0.249	1	HLA-DRB5
1.03e-75	0.546369	0.806	0.645	1	LAPTM5
5.56e-70	0.982367	0.261	0.077	1	BIRC3
1.07e-63	0.911351	0.261	0.076	1	ISG20
1.3e-57	0.896563	0.214	0.059	1	CYB561A3
2.34e-57	0.86174	0.137	0.019	1	CTSH
3.21e-57	0.762696	0.103	0.01	1	HVCN1
1.24e-55	0.754112	0.103	0.01	1	CD72
2.54e-55	0.801704	0.115	0.015	1	FAM46C
6.65e-54	0.844137	0.317	0.14	1	EZR
8.86e-53	0.887604	0.19	0.048	1	PDE4B
1.11e-47	0.719784	0.116	0.016	1	MPEG1
3.1e-45	0.789463	0.15	0.036	1	GNG7
9.29e-45	0.820047	0.207	0.07	1	TMEM156
2.41e-41	0.777681	0.212	0.079	1	HLA-F
1.49e-39	0.707707	0.123	0.024	1	CLEC2D
2.78e-36	0.76187	0.107	0.026	1	ZNF331
9.34e-35	0.790571	0.178	0.06	1	POU2F2
9.54e-35	0.683368	0.285	0.13	1	CYTIP
4.43e-34	0.613974	0.381	0.213	1	CORO1A
3.07e-33	0.790209	0.125	0.032	1	NR4A1
1.53e-30	0.591867	0.354	0.189	1	RNASET2
1.76e-29	0.662733	0.179	0.08	1	PLPP5
2.59e-29	0.540073	0.429	0.262	1	LSP1
3.01e-29	0.616302	0.301	0.171	1	RHOH
4.38e-27	0.614945	0.2	0.081	1	FAM65B
9.89e-25	0.592795	0.11	0.033	1	ACP5
1.35e-23	0.586433	0.226	0.115	1	CYBA
8.99e-23	0.555322	0.156	0.061	1	TPD52
3.65e-22	0.547991	0.141	0.05	1	TMEM243
1.91e-21	0.664121	0.131	0.048	1	RGS1
3.65e-20	0.571782	0.131	0.052	1	SMIM14
1.2e-19	0.561579	0.152	0.065	1	MAP3K8
7.32e-19	0.543272	0.177	0.086	1	PIM2
4.46e-17	0.514561	0.169	0.078	1	TAGAP
5.37e-268	2.61039	0.694	0.043	2	DNTT	NKT cell progenitor_DNTT high
9.49e-212	2.27467	0.462	0.011	2	ACY3
5.17e-143	1.91732	0.35	0.009	2	JCHAIN
3.04e-136	2.11998	0.484	0.059	2	LTB
1.89e-107	1.53698	0.278	0.007	2	LGMN
2.64e-99	1.51751	0.278	0.01	2	KCNK17
5.11e-86	1.2512	0.681	0.262	2	LSP1
5.76e-55	1.52214	0.297	0.048	2	RGS1
8.31e-50	0.786421	0.794	0.522	2	KIAA0125
4.27e-49	1.12155	0.5	0.198	2	AE000661.37
2.06e-47	0.997257	0.5	0.157	2	IGHM
2.22e-46	0.958875	0.581	0.268	2	HCST
3.27e-46	0.832173	0.744	0.514	2	TSC22D1
4.89e-46	1.0474	0.134	0.005	2	KIAA0087
4.23e-45	1.31993	0.194	0.018	2	IRF8
1.76e-44	1.0209	0.131	0.005	2	SPON1
2.69e-43	1.14316	0.384	0.116	2	ADA
2.61e-41	1.03405	0.138	0.006	2	CCR7
1.33e-38	1.13895	0.422	0.164	2	CXCR4
1.31e-34	0.611819	0.797	0.594	2	GSTP1
7.4e-34	1.07361	0.316	0.09	2	SLC2A5
1.27e-32	0.982533	0.366	0.126	2	NKG7
9.29e-31	0.873588	0.484	0.235	2	TRBC2
1.22e-29	0.854561	0.466	0.214	2	CORO1A
1.07e-28	0.943735	0.116	0.01	2	TNFRSF4
1.45e-28	0.980937	0.375	0.149	2	DDIT4
1.9e-27	1.25786	0.175	0.049	2	PRSS2
4.05e-27	0.91681	0.259	0.068	2	SPNS3
2.69e-26	0.589067	0.772	0.572	2	SPINK2
4.28e-26	0.864115	0.106	0.008	2	SERPINF1
5.72e-25	0.808168	0.394	0.16	2	C10orf54
6.46e-25	0.829268	0.122	0.012	2	TNFRSF18
1.99e-24	0.71755	0.572	0.332	2	LST1
2.49e-24	0.743509	0.509	0.253	2	ITM2C
4.7e-24	0.671415	0.597	0.347	2	CD53
9.31e-24	0.857683	0.231	0.055	2	AMICA1
8.46e-22	0.760344	0.406	0.214	2	CARD19
1.97e-21	0.762044	0.15	0.028	2	TBCD
2.54e-21	0.88284	0.138	0.021	2	LY86
5.95e-21	0.784369	0.397	0.189	2	CTSD
6.33e-21	0.785241	0.406	0.19	2	MZB1
1.93e-20	0.77393	0.141	0.022	2	RAB31
4.06e-20	0.831096	0.103	0.016	2	PLD4
1.31e-19	0.759956	0.394	0.19	2	RNASET2
7.46e-19	0.618035	0.562	0.344	2	LCP1
8.96e-19	0.712719	0.119	0.018	2	S100Z
9.23e-19	0.65517	0.103	0.014	2	FCMR
1.06e-18	0.923036	0.209	0.066	2	ARL4C
5.09e-18	0.760647	0.306	0.131	2	CYTIP
1.22e-17	0.790982	0.119	0.018	2	VPREB1
2.19e-16	0.957617	0.197	0.081	2	AREG
6.23e-16	0.60181	0.472	0.271	2	HOPX
1.36e-15	0.749182	0.231	0.079	2	CD79A
6.69e-15	0.68202	0.266	0.111	2	TRAF3IP3
1.88e-14	0.524064	0.631	0.472	2	TSC22D3
7.48e-13	0.675978	0.144	0.043	2	LGALS3BP
7.38e-12	0.665513	0.169	0.058	2	GNG11
7.74e-12	0.503597	0.431	0.253	2	HLA-DRB5
1.09e-11	0.573386	0.103	0.021	2	MILR1
4.86e-11	0.620755	0.275	0.143	2	SNHG7
5.08e-11	0.566386	0.297	0.148	2	ALDH2
1.16e-10	0.663906	0.197	0.086	2	STK17B
1.5e-10	0.658779	0.166	0.065	2	BCL11A
1.8e-10	0.748553	0.153	0.054	2	GPR183
3.21e-10	0.610811	0.262	0.133	2	PPP1R18
6.16e-10	0.587244	0.175	0.067	2	SATB1
7.71e-10	0.636355	0.116	0.043	2	C12orf75
1.44e-09	0.56637	0.238	0.115	2	GAPT
2.92e-09	0.589746	0.153	0.06	2	LZTFL1
2.94e-09	0.566766	0.134	0.047	2	NUP214
4.86e-09	0.537812	0.203	0.088	2	CD300A
6.17e-09	0.544438	0.197	0.085	2	DUSP6
3.23e-08	0.517947	0.122	0.04	2	SH2D3C
5.96e-08	0.501104	0.116	0.037	2	LILRB2
6.49e-08	0.551728	0.241	0.127	2	HLA-DMB
7.16e-08	0.50583	0.312	0.218	2	CAPG
1.51e-07	0.554679	0.219	0.123	2	GSN
2.38e-07	0.50455	0.112	0.04	2	RP4-728D4.2
2.81e-07	0.51248	0.175	0.083	2	DCK
1.06e-06	0.542883	0.191	0.098	2	STAT1
1.11e-05	0.51047	0.147	0.079	2	KLF3
4.26e-121	3.6242	0.938	0.018	3	VPREB1	Pre-B cell_VPREB1 high
6.55e-99	3.49642	0.854	0.011	3	VPREB3
2.79e-91	3.47578	0.875	0.047	3	DNTT
1.71e-64	2.77106	0.792	0.107	3	CD79B
1.64e-47	2.11776	0.75	0.257	3	IGLL1
1.27e-37	2.51197	0.729	0.079	3	CD79A
4.95e-36	2.57113	0.458	0.041	3	C10orf10
2.16e-31	2.03195	0.375	0.005	3	CMTM8
2.89e-29	1.24049	0.938	0.648	3	LAPTM5
6.07e-22	2.08858	0.333	0.012	3	CD24
4.09e-21	1.68353	0.521	0.19	3	CD9
2.06e-20	1.79188	0.375	0.018	3	LCN6
3.55e-17	1.67337	0.583	0.165	3	CXCR4
2.86e-16	1.67728	0.25	0.006	3	PAX5
4.21e-12	1.11583	0.75	0.375	3	LAT2
1.06e-10	1.32803	0.208	0.009	3	NEIL1
2.95e-10	0.936643	0.667	0.473	3	TSC22D3
5.88e-10	1.43248	0.208	0.02	3	MT1X
1.43e-09	0.505135	1	0.921	3	HLA-DRA
2.11e-08	1.03855	0.333	0.21	3	SMIM3
6.85e-08	1.24541	0.292	0.055	3	SEPT9
1.94e-07	1.02407	0.167	0.038	3	GNG7
1.97e-07	1.16879	0.229	0.041	3	ZCCHC7
3.62e-07	0.582739	0.812	0.723	3	DDX5
4.97e-07	0.884001	0.125	0.005	3	FAM129C
9.38e-07	0.956245	0.146	0.042	3	IRAK4
1.24e-06	1.03344	0.104	0.004	3	BLNK
1.31e-06	1.55782	0.167	0.062	3	LTB
3.57e-06	1.10474	0.208	0.041	3	LHPP
4.06e-06	0.931193	0.375	0.197	3	GLRX
4.89e-06	0.957848	0.25	0.136	3	SOCS2
7.08e-06	0.803239	0.312	0.151	3	RCSD1
9e-06	0.972278	0.229	0.103	3	CMTM7
1.74e-05	1.01098	0.125	0.009	3	GAB1
1.76e-05	0.860904	0.146	0.013	3	FOXO1
2.96e-05	0.891093	0.208	0.106	3	GABPB1
3.3e-05	1.10249	0.188	0.064	3	MLXIP
4.19e-05	0.808942	0.542	0.402	3	HMGB2
4.29e-05	1.14781	0.271	0.143	3	ID3
4.36e-05	1.1064	0.229	0.05	3	PDE4B
4.96e-05	0.880109	0.417	0.191	3	MZB1
6.68e-05	0.68611	0.25	0.136	3	ERP44
7.22e-05	0.954588	0.146	0.035	3	QRSL1
8.81e-05	0.726346	0.271	0.214	3	HNRNPH1
0.000150831	0.881047	0.396	0.159	3	IGHM
0.000157645	1.00023	0.208	0.052	3	TMEM243
0.000170001	0.842833	0.188	0.079	3	HSPA4
0.000187598	0.80221	0.104	0.012	3	CD72
0.000205724	0.562593	0.521	0.372	3	EIF4G2
0.00021642	0.657019	0.458	0.25	3	ACP1
0.000220951	0.512182	0.708	0.628	3	HNRNPK
0.000243082	0.865134	0.292	0.151	3	SNRPN
0.000254021	0.659117	0.208	0.131	3	UBE2A
0.000256286	0.578236	0.188	0.134	3	PPP1R18
0.000294926	0.80682	0.125	0.018	3	MEF2A
0.000312069	0.833578	0.146	0.077	3	PDCD2
0.000313623	0.833264	0.146	0.041	3	RBL2
0.000328411	0.754879	0.312	0.218	3	MAP1LC3B
0.000337285	0.815205	0.25	0.146	3	ERGIC1
0.000365431	0.763072	0.167	0.072	3	OFD1
0.000401429	0.75934	0.25	0.174	3	NELFE
0.000455641	0.930689	0.229	0.073	3	CYFIP2
0.0004698	0.723979	0.125	0.057	3	TPT1P9
0.000482862	0.550588	0.146	0.092	3	NXF1
0.000632525	0.742583	0.312	0.164	3	CCND3
0.000675363	0.703556	0.271	0.112	3	DNTTIP2
0.000702407	0.766082	0.125	0.028	3	TCF3
0.000771159	0.802001	0.229	0.109	3	TCF4
0.000849519	0.809348	0.167	0.058	3	GNG11
0.00095013	0.737377	0.396	0.217	3	LAIR1
0.00096147	0.786761	0.104	0.03	3	KLHL24
0.00101313	0.791227	0.104	0.021	3	MED9
0.00101345	0.684213	0.146	0.071	3	NUDT16L1
0.0010523	0.6503	0.104	0.032	3	RASSF2
0.00118021	0.735958	0.146	0.063	3	TPD52
0.0014667	0.869636	0.208	0.079	3	ISG20
0.0014742	0.840949	0.167	0.059	3	RNF40
0.00153191	0.758092	0.333	0.174	3	SYNGR1
0.00166361	0.783763	0.375	0.203	3	KTN1
0.00184799	0.640978	0.104	0.038	3	HCP5
0.00198535	0.84785	0.125	0.02	3	FAM3C
0.00217278	0.71203	0.146	0.059	3	DNAJA2
0.00230675	0.792194	0.104	0.038	3	ZNF559
0.00240166	0.84444	0.125	0.03	3	SUSD3
0.0024271	0.579231	0.562	0.38	3	HLA-DMA
0.0030568	0.647796	0.104	0.032	3	RHPN1
0.00319463	0.864631	0.208	0.09	3	PAFAH1B1
0.00371275	0.77223	0.146	0.068	3	HDGF
0.00374716	0.509153	0.583	0.429	3	SHFM1
0.00386423	0.728686	0.396	0.199	3	COPZ1
0.00403184	0.518518	0.146	0.08	3	TOR1A
0.00411943	0.740456	0.271	0.133	3	NRD1
0.00426217	0.731002	0.25	0.12	3	ARFGAP2
0.00430986	0.716908	0.167	0.04	3	CIITA
0.00450019	0.698117	0.146	0.06	3	PPIP5K2
0.00460822	0.560644	0.104	0.05	3	GFM1
0.00461863	0.706533	0.104	0.032	3	PELI1
0.00463345	0.692654	0.188	0.089	3	MYO1G
0.0048553	0.576622	0.104	0.041	3	SH2D3C
0.00509969	0.736809	0.167	0.038	3	FBXW7
0.00541841	0.587578	0.125	0.061	3	DPP8
0.00559931	0.602809	0.167	0.094	3	TRABD
0.00587103	0.71821	0.146	0.046	3	FARS2
0.00599966	0.624255	0.104	0.024	3	MTRR
0.00635927	0.69693	0.146	0.086	3	DCAF8
0.00647168	0.861193	0.167	0.049	3	APBB1IP
0.00657633	0.672868	0.125	0.057	3	ZFR
0.00672709	0.725345	0.167	0.075	3	DHX30
0.00716287	0.741633	0.125	0.033	3	ARHGEF7
0.0072333	0.655025	0.292	0.161	3	TMSB4XP4
0.00769952	0.580145	0.312	0.232	3	PCNP
0.00773043	0.503383	0.375	0.286	3	SEPT7
0.00784255	0.637042	0.104	0.048	3	TIFA
0.00789661	0.571273	0.167	0.096	3	MRPS5
0.00796541	0.647947	0.104	0.033	3	GRAP
0.00804523	0.724116	0.125	0.052	3	AKNA
0.00851822	0.667588	0.125	0.059	3	TP53INP1
0.00852957	0.651422	0.104	0.031	3	NSUN2
0.00877632	0.730365	0.25	0.11	3	MARCH7
0.00879591	0.659755	0.104	0.04	3	CCDC107
0.00941407	0.702188	0.125	0.052	3	RNF213
0.00949424	0.587858	0.188	0.125	3	CHTOP
0.00972267	0.785241	0.146	0.071	3	HPS4
0.00995695	0.629624	0.208	0.13	3	JUP
0.00998606	0.604403	0.208	0.14	3	LLPH
1.37e-287	4.67163	0.847	0.009	4	PF4	Megakaryocyte progenitor_ PF4 high
6.6e-272	4.50182	0.726	0.017	4	PPBP
8.13e-157	2.30854	0.815	0.266	4	PLEK
4.73e-147	2.63725	0.782	0.048	4	ITGA2B
3.7e-128	2.44368	0.508	0.003	4	CMTM5
4.93e-111	2.63128	0.444	0.004	4	GP9
6.59e-65	1.69207	0.702	0.213	4	PDLIM1
3.27e-61	1.04849	1	0.889	4	ACTB
8.78e-61	2.02516	0.54	0.083	4	SDPR
6.27e-58	1.52164	0.677	0.29	4	RAP1B
1.38e-56	1.95171	0.419	0.029	4	RGS18
4.43e-52	1.60557	0.258	0.003	4	MYLK
3.3e-51	1.66191	0.202	0.001	4	TREML1
2.48e-48	2.06302	0.347	0.032	4	TUBA4A
6.96e-48	2.12369	0.177	0.001	4	TUBB1
2.28e-44	1.68985	0.492	0.063	4	ACTN1
1.66e-42	1.64817	0.323	0.014	4	CA2
2.3e-42	1.46624	0.315	0.011	4	SELP
6.69e-42	1.32993	0.234	0.003	4	GP1BA
1.41e-41	0.989635	0.823	0.633	4	GPX1
2.6e-41	1.47334	0.613	0.192	4	FERMT3
2.86e-37	1.86901	0.258	0.058	4	GNG11
3.74e-37	1.44946	0.605	0.189	4	CD9
1.62e-36	1.84619	0.282	0.015	4	UBE2C
5.42e-36	1.57062	0.395	0.047	4	PPIF
7.85e-35	1.46826	0.202	0.005	4	NRGN
2.26e-34	1.41282	0.202	0.004	4	ALOX12
4.21e-34	1.52809	0.355	0.031	4	C2orf88
4.55e-34	1.88848	0.153	0.021	4	ACRBP
3.62e-33	1.19322	0.177	0.002	4	RBPMS2
5.95e-33	1.00074	0.847	0.5	4	MYL12A
2.43e-32	1.47928	0.468	0.081	4	TPM1
1.55e-31	1.02713	0.726	0.483	4	H2AFZ
1.85e-31	1.20344	0.589	0.302	4	TPM4
1.78e-29	1.86301	0.202	0.026	4	F13A1
1.22e-28	1.03594	0.153	0.002	4	LGALSL
1.85e-28	1.5981	0.234	0.029	4	ESAM
2.26e-28	0.776763	0.927	0.787	4	SH3BGRL3
2.71e-28	1.81285	0.177	0.007	4	CCL5
9.23e-28	1.3095	0.444	0.076	4	GATA1
1.04e-27	1.38504	0.435	0.122	4	ILK
1.94e-27	1.34636	0.266	0.018	4	C6orf25
2.47e-27	0.813333	0.847	0.695	4	OAZ1
1.16e-26	1.28011	0.5	0.181	4	CLU
1.21e-25	1.16997	0.153	0.003	4	THBS1
1.25e-25	1.10389	0.637	0.279	4	TUBA1C
1.65e-24	1.26714	0.492	0.163	4	CCND3
6.17e-24	1.29551	0.516	0.189	4	BIN2
6.79e-24	1.10549	0.185	0.007	4	VWF
2.93e-23	1.26134	0.298	0.035	4	TTC27
3.59e-23	1.33438	0.331	0.057	4	VCL
3.25e-22	1.27347	0.46	0.16	4	TMSB4XP4
6.26e-22	1.30465	0.218	0.018	4	RAB27B
8.27e-22	1.29129	0.339	0.118	4	MAX
8.91e-22	1.33311	0.25	0.03	4	RUFY1
1.75e-21	0.884274	0.685	0.411	4	NAA38
2.19e-21	0.754449	0.831	0.596	4	PFN1
1.97e-20	1.00731	0.153	0.006	4	HPSE
2.35e-20	1.00742	0.202	0.013	4	PPP1R14A
5.63e-20	0.778549	0.726	0.51	4	HMGN1
7.2e-20	0.709148	0.823	0.7	4	TUBA1B
1.35e-19	0.904406	0.129	0.003	4	CAMK1
2.05e-19	1.43549	0.226	0.035	4	CD36
3.18e-19	1.21843	0.411	0.121	4	TLN1
7.13e-19	1.08204	0.508	0.177	4	MGLL
7.75e-19	1.20656	0.298	0.048	4	PTGS1
1.76e-18	1.06847	0.524	0.181	4	RSU1
1.98e-18	1.28975	0.331	0.062	4	CXCL3
4.86e-18	1.08265	0.306	0.051	4	FYB
8.99e-18	1.11169	0.419	0.143	4	STOM
9.68e-18	0.871036	0.129	0.004	4	DMTN
1.45e-17	1.12853	0.242	0.03	4	PDIA5
2.28e-17	0.977561	0.581	0.327	4	HSP90B1
3.42e-17	1.22119	0.347	0.097	4	TYMS
8.22e-17	1.11962	0.379	0.105	4	SNCA
1.49e-16	0.668575	0.758	0.56	4	TPI1
2.12e-16	1.10606	0.403	0.122	4	GSN
2.84e-16	0.677086	0.815	0.565	4	CD63
7e-16	1.1145	0.177	0.017	4	CDKN3
7.26e-16	0.890056	0.153	0.009	4	RASGRP3
8e-16	0.958441	0.379	0.096	4	CMAS
1.17e-15	0.860729	0.129	0.006	4	CDC20
1.42e-15	1.06017	0.395	0.162	4	RGS10
4.93e-15	0.744758	0.532	0.401	4	HMGB2
5.62e-15	0.969509	0.137	0.009	4	MYL9
6.73e-15	1.07944	0.274	0.055	4	PARVB
6.89e-15	1.10344	0.169	0.017	4	PRKAR2B
8.89e-15	1.00538	0.452	0.168	4	CMTM6
1.54e-14	0.513281	0.952	0.857	4	MYL6
2.57e-14	0.742377	0.161	0.013	4	ABHD11
2.68e-14	0.701861	0.113	0.004	4	RP11-498E2.9
2.93e-14	1.00604	0.226	0.035	4	TMSB4XP8
3.07e-14	1.03263	0.387	0.162	4	ZYX
1.04e-13	0.732143	0.516	0.346	4	GSTO1
1.16e-13	0.854515	0.177	0.019	4	GMPR
1.95e-13	0.941155	0.298	0.066	4	MAD2L1
2.41e-13	0.966121	0.185	0.022	4	BANK1
3.36e-13	1.03094	0.258	0.052	4	MMRN1
3.53e-13	0.793082	0.194	0.024	4	POLE2
3.81e-13	1.21481	0.242	0.061	4	CXCL2
4.08e-13	0.551226	0.774	0.653	4	CLIC1
8.16e-13	0.722919	0.661	0.384	4	HSPA8
1.06e-12	0.905332	0.476	0.229	4	RTN4
1.32e-12	0.746765	0.129	0.009	4	LGMN
1.37e-12	0.933408	0.242	0.045	4	GFI1B
1.56e-12	0.686288	0.145	0.013	4	ARHGAP21
1.85e-12	0.929551	0.387	0.125	4	HIGD1A
2.02e-12	0.989334	0.363	0.132	4	TSPAN32
2.96e-12	0.776823	0.129	0.009	4	MYL4
2.98e-12	0.872939	0.145	0.014	4	RRM2
3.76e-12	0.859717	0.565	0.39	4	HSPA5
6.48e-12	0.830968	0.387	0.124	4	RANBP1
1.07e-11	0.892759	0.234	0.047	4	PSTPIP2
1.38e-11	0.903611	0.435	0.186	4	LIMS1
1.66e-11	0.730125	0.121	0.009	4	DOK2
1.76e-11	0.854029	0.363	0.114	4	UBE2F
1.77e-11	0.748263	0.194	0.03	4	ZWINT
2.05e-11	0.829397	0.508	0.229	4	RP11-354E11.2
3.24e-11	0.690145	0.637	0.385	4	DAD1
3.29e-11	0.922107	0.419	0.175	4	NT5C3A
6.13e-11	0.73403	0.597	0.345	4	UROD
8.06e-11	0.884245	0.226	0.051	4	BCL2L1
8.49e-11	0.922776	0.218	0.05	4	SLC37A1
9.55e-11	0.912644	0.315	0.1	4	DTD1
1.42e-10	0.808213	0.484	0.221	4	LY6E
1.48e-10	0.636737	0.637	0.455	4	RAN
1.49e-10	0.903866	0.234	0.055	4	GGH
2.33e-10	0.666348	0.113	0.009	4	PRTFDC1
2.64e-10	0.846665	0.339	0.11	4	CD151
2.73e-10	0.796659	0.169	0.025	4	DAAM1
3.15e-10	0.930418	0.105	0.011	4	PTGIR
3.35e-10	0.738262	0.5	0.231	4	NDUFAF3
3.55e-10	0.738332	0.145	0.017	4	ASF1B
3.85e-10	0.897166	0.21	0.045	4	TGFB1I1
4.17e-10	0.920872	0.29	0.088	4	GARS
4.97e-10	0.776777	0.508	0.263	4	PDIA3
5.66e-10	0.760284	0.202	0.039	4	SLC30A5
7.98e-10	0.835485	0.444	0.225	4	TMBIM1
8.64e-10	0.666021	0.524	0.245	4	CST3
8.71e-10	0.734817	0.121	0.012	4	BIRC5
1.01e-09	0.51346	0.226	0.06	4	LYAR
1.11e-09	0.86401	0.339	0.118	4	FADS2
1.24e-09	0.821804	0.234	0.055	4	SDF2L1
1.49e-09	0.812796	0.202	0.041	4	CLIC4
1.75e-09	0.794559	0.452	0.219	4	WDR1
1.83e-09	0.745435	0.468	0.212	4	TMEM50A
1.93e-09	0.840975	0.363	0.146	4	CAMTA1
2.3e-09	0.878232	0.105	0.013	4	RP11-501J20.5
2.31e-09	0.799817	0.153	0.023	4	GNB5
2.65e-09	0.773169	0.113	0.011	4	ENDOD1
3.43e-09	0.711229	0.169	0.029	4	MBOAT2
3.72e-09	0.585274	0.105	0.009	4	ELOVL7
4.29e-09	0.870855	0.242	0.07	4	EIF2S1
4.3e-09	0.891887	0.331	0.132	4	FLNA
5.25e-09	0.879428	0.258	0.083	4	LRRC59
5.38e-09	0.7705	0.202	0.044	4	RHOF
7.01e-09	0.892428	0.185	0.047	4	CD84
1.01e-08	0.865974	0.234	0.065	4	GUCY1B3
1.07e-08	0.849522	0.274	0.173	4	SPARC
1.07e-08	0.759356	0.194	0.041	4	FEN1
1.08e-08	0.733842	0.266	0.09	4	F2R
1.12e-08	0.708348	0.105	0.009	4	TC2N
1.98e-08	0.648833	0.532	0.334	4	SRSF7
2.59e-08	0.732651	0.298	0.103	4	HEMGN
2.61e-08	0.858118	0.315	0.14	4	PCNA
2.62e-08	0.739099	0.427	0.207	4	ACTR3
2.74e-08	0.790593	0.242	0.068	4	TPST2
2.76e-08	0.66732	0.508	0.266	4	CYCS
5.63e-08	0.848507	0.202	0.055	4	KPNA2
6.14e-08	0.801715	0.315	0.127	4	PYCR2
6.21e-08	0.733092	0.185	0.043	4	ANXA3
6.74e-08	0.628119	0.121	0.016	4	EHD3
6.77e-08	0.696062	0.395	0.182	4	CACYBP
7.16e-08	0.716636	0.161	0.031	4	RP11-81H14.2
7.28e-08	0.755269	0.185	0.042	4	AARS
1.38e-07	0.617904	0.54	0.348	4	PPIB
1.41e-07	0.517867	0.685	0.486	4	PSMA7
1.49e-07	0.887502	0.194	0.07	4	PTTG1
1.74e-07	0.722508	0.315	0.194	4	CTSA
1.83e-07	0.657666	0.274	0.092	4	YIF1B
2e-07	0.769348	0.347	0.153	4	EIF3J
2.16e-07	0.692183	0.306	0.118	4	KIAA0101
2.23e-07	0.757599	0.355	0.171	4	MCM7
2.23e-07	0.785007	0.226	0.072	4	ISCA1
2.25e-07	0.528681	0.161	0.037	4	SMC2
2.36e-07	0.631493	0.331	0.134	4	RAB8A
2.6e-07	0.643985	0.444	0.215	4	CAPZA2
3.05e-07	0.683021	0.113	0.017	4	CCNB2
3.51e-07	0.578749	0.105	0.013	4	ARHGAP18
3.54e-07	0.527531	0.605	0.463	4	TUBB
3.91e-07	0.655717	0.161	0.034	4	RRN3
3.98e-07	0.787967	0.194	0.052	4	HDAC5
4.25e-07	0.630055	0.331	0.135	4	PRDX4
4.92e-07	0.70739	0.298	0.119	4	PDCD10
5.65e-07	0.632824	0.387	0.176	4	PSMD6
7.12e-07	0.652316	0.218	0.064	4	RAD23B
8.05e-07	0.638107	0.444	0.234	4	CCT5
8.13e-07	0.580253	0.129	0.024	4	SLC44A1
8.47e-07	0.58316	0.387	0.175	4	MFF
9.08e-07	0.584989	0.137	0.027	4	PBX1
9.38e-07	0.772689	0.153	0.039	4	PTPN18
1.12e-06	0.74154	0.169	0.045	4	SLC43A3
1.28e-06	0.647058	0.25	0.086	4	CORO1C
1.32e-06	0.55774	0.565	0.372	4	EIF4G2
1.43e-06	0.556578	0.21	0.064	4	HN1L
1.44e-06	0.558881	0.492	0.268	4	NME1
1.53e-06	0.840363	0.169	0.053	4	CDKN2D
1.64e-06	0.779219	0.145	0.042	4	CTDSPL
1.81e-06	0.85187	0.129	0.041	4	VASP
1.97e-06	0.723782	0.306	0.156	4	EIF4EBP1
1.98e-06	0.631002	0.226	0.074	4	SLBP
2.16e-06	0.596048	0.508	0.317	4	PKM
2.18e-06	0.801366	0.169	0.054	4	MANF
2.34e-06	0.679846	0.363	0.172	4	TCEB1
2.4e-06	0.561527	0.508	0.35	4	SNRPG
2.4e-06	0.587205	0.492	0.289	4	PA2G4
2.52e-06	0.688341	0.339	0.171	4	MTDH
2.83e-06	0.675562	0.315	0.134	4	PAPSS1
2.86e-06	0.634893	0.452	0.254	4	DUT
3.15e-06	0.688334	0.331	0.16	4	TBXAS1
3.16e-06	0.552281	0.524	0.358	4	GPX4
3.3e-06	0.574657	0.105	0.018	4	PRC1
3.38e-06	0.650422	0.29	0.115	4	RDH11
3.46e-06	0.589633	0.185	0.054	4	FHL2
3.9e-06	0.689595	0.29	0.163	4	HMGN2
3.98e-06	0.612076	0.298	0.122	4	RAB1B
3.99e-06	0.676016	0.121	0.023	4	HEXIM1
4.18e-06	0.662843	0.315	0.166	4	CALM3
4.29e-06	0.570861	0.355	0.161	4	DDX39A
4.77e-06	0.608497	0.363	0.172	4	ARPC4
4.81e-06	0.511231	0.218	0.079	4	HSPA4
4.83e-06	0.719304	0.161	0.043	4	C12orf75
5.26e-06	0.660105	0.323	0.146	4	SNAP23
5.27e-06	0.565705	0.282	0.112	4	PGRMC1
5.29e-06	0.645333	0.298	0.122	4	STXBP2
5.51e-06	0.758107	0.169	0.051	4	ASRGL1
6.21e-06	0.571623	0.347	0.157	4	COX17
6.72e-06	0.59195	0.29	0.118	4	FADS1
6.77e-06	0.620105	0.129	0.028	4	HIRIP3
6.83e-06	0.578376	0.226	0.079	4	FLI1
6.97e-06	0.651376	0.113	0.024	4	RAB38
7.38e-06	0.60602	0.137	0.031	4	ZMPSTE24
8.03e-06	0.577245	0.129	0.027	4	ABCC4
8.33e-06	0.521956	0.419	0.273	4	CCT7
8.34e-06	0.561168	0.5	0.299	4	CAP1
8.43e-06	0.50234	0.202	0.067	4	REEP5
9.32e-06	0.532453	0.121	0.024	4	RASA3
1.02e-05	0.554874	0.315	0.137	4	MAPRE2
1.03e-05	0.700642	0.226	0.09	4	CNST
1.13e-05	0.527718	0.105	0.02	4	SCFD2
1.17e-05	0.591594	0.315	0.137	4	YARS
1.24e-05	0.646279	0.282	0.141	4	CTSW
1.27e-05	0.754202	0.194	0.068	4	MT-TI
1.37e-05	0.693917	0.194	0.064	4	DTYMK
1.46e-05	0.534065	0.492	0.335	4	COX8A
1.46e-05	0.738192	0.194	0.07	4	CCDC85B
1.52e-05	0.583773	0.202	0.066	4	HNRNPAB
1.56e-05	0.520315	0.105	0.02	4	HIPK2
1.63e-05	0.536278	0.492	0.298	4	HSPE1
1.77e-05	0.598486	0.202	0.066	4	EMD
1.79e-05	0.534758	0.331	0.157	4	HDAC2
1.8e-05	0.528534	0.347	0.165	4	ARF4
1.86e-05	0.698543	0.266	0.146	4	RASGRP2
1.96e-05	0.601931	0.113	0.024	4	SLA2
1.96e-05	0.573718	0.129	0.029	4	MCUR1
2.03e-05	0.540081	0.218	0.077	4	UROS
2.05e-05	0.651407	0.323	0.166	4	MYDGF
2.27e-05	0.508156	0.508	0.3	4	SPINT2
2.28e-05	0.640076	0.153	0.041	4	MDM1
2.52e-05	0.605072	0.113	0.025	4	CTPS1
2.67e-05	0.550523	0.379	0.201	4	SQSTM1
2.77e-05	0.568218	0.347	0.17	4	RPN1
2.95e-05	0.576503	0.419	0.238	4	PDIA6
2.97e-05	0.593665	0.331	0.156	4	DNAJC15
3.09e-05	0.637201	0.298	0.137	4	CSRP1
3.1e-05	0.575212	0.427	0.26	4	VDAC3
3.22e-05	0.526099	0.282	0.131	4	ATP2C1
3.5e-05	0.575031	0.137	0.034	4	SMIM1
3.88e-05	0.54348	0.427	0.236	4	TIMP1
3.99e-05	0.652103	0.323	0.159	4	MYH9
4.12e-05	0.53933	0.177	0.057	4	EIF4G1
4.53e-05	0.571847	0.419	0.247	4	TCP1
4.55e-05	0.688325	0.121	0.031	4	ODC1
4.77e-05	0.530355	0.113	0.027	4	PYCR1
4.78e-05	0.552307	0.137	0.036	4	SLC1A5
4.86e-05	0.53512	0.177	0.058	4	LCP2
5.1e-05	0.651589	0.202	0.075	4	PNP
5.44e-05	0.545378	0.403	0.231	4	CKS2
5.53e-05	0.71212	0.169	0.058	4	SECISBP2
6.44e-05	0.552435	0.339	0.182	4	RILPL2
6.48e-05	0.575247	0.137	0.037	4	GMNN
7.05e-05	0.675323	0.105	0.027	4	CCNB1
7.79e-05	0.642429	0.161	0.052	4	MZT1
8.19e-05	0.538766	0.234	0.093	4	PSME3
8.36e-05	0.532422	0.242	0.1	4	PSMG1
8.4e-05	0.611693	0.298	0.143	4	DKC1
9.56e-05	0.604694	0.29	0.135	4	XPNPEP1
0.000102858	0.566405	0.113	0.026	4	MED12L
0.000107013	0.618909	0.226	0.094	4	GAR1
0.000120702	0.625991	0.274	0.13	4	IFI27L2
0.000120828	0.643163	0.202	0.078	4	WRB
0.000123867	0.503627	0.363	0.217	4	MTPN
0.000127533	0.501261	0.226	0.091	4	RUVBL1
0.000132423	0.679089	0.113	0.038	4	ACAD8
0.000132728	0.61301	0.234	0.1	4	GTF2B
0.00020518	0.640786	0.194	0.086	4	HERPUD1
0.000208251	0.537765	0.194	0.071	4	AIMP2
0.000215278	0.540414	0.282	0.134	4	BTK
0.000218765	0.560699	0.21	0.083	4	LAGE3
0.000221113	0.613848	0.258	0.14	4	PFDN2
0.000231214	0.560074	0.347	0.195	4	SLC39A3
0.000236634	0.649575	0.194	0.086	4	CHD1L
0.000236872	0.638065	0.202	0.09	4	IFRD1
0.00024892	0.556275	0.371	0.209	4	NOP56
0.0002837	0.526422	0.355	0.206	4	SRSF1
0.00030137	0.659552	0.161	0.068	4	HDGF
0.00030142	0.617956	0.25	0.123	4	RHOC
0.000307547	0.501667	0.339	0.177	4	POLR2E
0.000362756	0.58789	0.25	0.131	4	TRAM1
0.000411423	0.564758	0.274	0.142	4	SLC3A2
0.000424785	0.532779	0.29	0.157	4	PECAM1
0.000456042	0.541105	0.169	0.061	4	CMC1
0.000474967	0.502865	0.387	0.232	4	PCNP
0.000479821	0.550496	0.194	0.076	4	LRRFIP2
0.000508134	0.587519	0.185	0.076	4	TOP1
0.000566963	0.518186	0.113	0.03	4	TMEM55A
0.000644297	0.543086	0.153	0.053	4	RPIA
0.000674757	0.549863	0.169	0.062	4	SQLE
0.000697766	0.540481	0.185	0.073	4	HMGB3
0.000753206	0.541968	0.202	0.084	4	UTP18
0.000763211	0.578687	0.113	0.034	4	TK1
0.000837893	0.540245	0.202	0.085	4	PCCB
0.000850039	0.533285	0.234	0.106	4	DNAJB11
0.000888846	0.576116	0.226	0.124	4	TACC3
0.000924711	0.504061	0.121	0.037	4	EFHC2
0.00100742	0.627513	0.218	0.106	4	RALB
0.00102518	0.517322	0.21	0.091	4	APOA1BP
0.00107933	0.556989	0.274	0.157	4	EMC3
0.00130497	0.527599	0.169	0.066	4	BAG1
0.0014034	0.576969	0.185	0.082	4	KEAP1
0.00146031	0.553646	0.105	0.031	4	CGRRF1
0.00149432	0.511144	0.306	0.172	4	FKBP2
0.00166333	0.538845	0.121	0.055	4	DNTTIP1
0.00183898	0.538177	0.25	0.147	4	DDX21
0.00186562	0.520031	0.226	0.106	4	ADI1
0.00199337	0.505689	0.169	0.072	4	UBA2
0.00207089	0.586593	0.145	0.068	4	IARS
0.00207364	0.530907	0.161	0.065	4	NET1
0.00229889	0.503196	0.21	0.096	4	TARS
0.00234321	0.527401	0.194	0.089	4	FAM162A
0.00242244	0.506723	0.153	0.059	4	PDIA4
0.00245134	0.507361	0.177	0.074	4	DPPA4
0.0025683	0.592048	0.169	0.095	4	TMEM91
0.0032978	0.552267	0.113	0.041	4	RHOB
0.00381487	0.512757	0.21	0.103	4	ZNF593
0.00384443	0.500686	0.153	0.061	4	CALU
0.00408505	0.525196	0.185	0.085	4	DCXR
0.00439713	0.53138	0.121	0.044	4	SAR1A
0.00505892	0.539916	0.177	0.091	4	MRPS25
0.00786053	0.521565	0.105	0.042	4	STIM1
0	2.71726	0.642	0.011	5	MS4A2	Basophil progenitor_MS4A2 high
0	2.51381	0.824	0.052	5	HDC
0	2.49739	0.68	0.028	5	MS4A3
0	2.24203	0.535	0.042	5	TPSB2
9.13e-261	1.74286	0.631	0.105	5	AC004791.2
3.41e-199	1.76476	0.429	0.075	5	LMO4
4.31e-168	1.37346	0.524	0.091	5	CSF2RB
1.26e-163	1.26572	0.711	0.223	5	CNRIP1
1.08e-157	1.32874	0.44	0.061	5	ALOX5AP
7.42e-146	2.77158	0.201	0.022	5	CLC
2.3e-119	1.13818	0.619	0.213	5	CPA3
1.26e-116	0.739465	0.904	0.65	5	S100A6
4.9e-107	1.13081	0.537	0.155	5	FCER1A
6.27e-104	0.772473	0.902	0.727	5	SRGN
7.11e-99	1.13701	0.398	0.089	5	HPGDS
9.32e-99	1.07477	0.112	0.001	5	TPSAB1
1.4e-88	1.11464	0.33	0.065	5	FAM46A
7.74e-81	0.816999	0.151	0.008	5	DTWD2
1.59e-79	0.893789	0.557	0.217	5	FBXO7
5.34e-73	1.03896	0.311	0.068	5	APOC1
9.5e-58	0.738997	0.607	0.339	5	GLUL
1.13e-57	0.763421	0.431	0.157	5	SNX5
1.75e-53	0.834883	0.381	0.204	5	AKR1B1
1.96e-53	0.816463	0.412	0.162	5	GATA2
2.95e-51	0.69944	0.496	0.218	5	CTNNBL1
1.51e-49	0.74671	0.306	0.092	5	MINPP1
4.83e-49	0.831385	0.283	0.08	5	CASP3
2.46e-48	0.66756	0.541	0.265	5	SYNGR2
6.13e-48	1.27678	0.152	0.052	5	RNASE2
8.44e-48	0.736665	0.409	0.161	5	SLC40A1
3.82e-45	0.512125	0.785	0.562	5	CD63
1.72e-43	0.681022	0.476	0.224	5	P4HB
4.41e-41	0.762494	0.431	0.219	5	ATF7IP2
4.68e-41	0.630491	0.247	0.074	5	GATA1
7.55e-41	0.629403	0.569	0.346	5	PPIB
3.22e-39	0.68176	0.154	0.028	5	SLC45A3
1.53e-36	0.557623	0.484	0.244	5	RNF130
3.36e-34	0.542521	0.605	0.374	5	CALR
8.11e-33	0.569828	0.106	0.015	5	KCNH2
1.53e-32	0.543879	0.229	0.077	5	C1orf186
8.03e-32	0.595807	0.132	0.025	5	CITED2
1.93e-31	0.619569	0.11	0.018	5	CSF1
2.66e-31	0.536472	0.165	0.043	5	KLF1
1.26e-30	0.510356	0.566	0.35	5	SEC61B
1.67e-30	0.594936	0.358	0.164	5	MYDGF
2e-30	0.541111	0.159	0.04	5	EXD3
1.29e-29	0.58043	0.355	0.163	5	P2RX1
4.42e-29	0.505863	0.532	0.315	5	OSTC
5e-28	0.593511	0.187	0.057	5	KIT
1.23e-27	0.620057	0.135	0.031	5	FAM178B
7.3e-27	0.677508	0.336	0.163	5	CXCR4
4.19e-26	0.603069	0.275	0.116	5	KIAA0101
1.74e-25	0.606909	0.244	0.096	5	PLIN2
1.71e-23	0.555058	0.28	0.127	5	IRF2BP2
5.24e-23	0.520419	0.146	0.042	5	C12orf75
8.5e-21	0.528952	0.173	0.06	5	HBS1L
0	2.37244	0.853	0.056	6	APOC1	Erythrocyte progenitor_APOC1 high
0	2.10087	0.578	0.008	6	CA1
0	1.95757	0.59	0.022	6	FAM178B
0	1.59682	0.758	0.164	6	BLVRB
1.15e-287	1.3346	0.803	0.22	6	CNRIP1
2.42e-284	1.35744	0.416	0.028	6	CD36
3.88e-223	1.25067	0.339	0.023	6	PVT1
2.41e-202	1.14921	0.372	0.039	6	KLF1
1.98e-172	1.35059	0.575	0.166	6	HBD
1.44e-171	1.03282	0.419	0.07	6	GATA1
1.49e-168	0.699221	0.94	0.649	6	S100A6
5.29e-167	1.01618	0.722	0.29	6	MPC2
1.36e-163	1.04426	0.668	0.234	6	TMEM14C
8.85e-154	0.920162	0.241	0.018	6	TRIB2
1.47e-147	0.966635	0.709	0.285	6	MYC
3.8e-139	1.26291	0.517	0.321	6	HBB
5.81e-137	0.93806	0.415	0.092	6	CSF2RB
3.01e-128	0.983373	0.551	0.179	6	REXO2
2.85e-119	0.887896	0.367	0.078	6	CASP3
3.05e-118	0.847902	0.284	0.045	6	ITGA2B
1.21e-114	0.834689	0.38	0.09	6	MINPP1
6.16e-114	0.605167	0.924	0.688	6	HMGB1
1.8e-112	0.83232	0.585	0.216	6	FBXO7
8.26e-105	0.630664	0.124	0.005	6	RHAG
2.95e-103	0.730183	0.477	0.159	6	SLC40A1
3.65e-103	0.809515	0.128	0.005	6	AHSP
1.13e-102	0.734854	0.705	0.339	6	UROD
5.31e-100	0.785711	0.513	0.179	6	TMEM14B
3.47e-99	0.764559	0.688	0.345	6	MIF
1.2e-93	0.792936	0.231	0.036	6	TFR2
5.74e-90	0.627612	0.751	0.405	6	NAA38
3.65e-87	0.722118	0.414	0.135	6	MPST
5.36e-86	0.775438	0.345	0.093	6	PLIN2
2.25e-85	0.629534	0.195	0.029	6	GBGT1
5.54e-84	0.633251	0.197	0.03	6	TST
9.99e-84	0.676183	0.733	0.423	6	SNHG3
2.34e-81	0.675538	0.314	0.087	6	MAP7
4.24e-80	0.568408	0.128	0.01	6	FAM83D
5.35e-80	0.596362	0.14	0.013	6	CA2
2.17e-79	0.685369	0.434	0.155	6	DNAJC9
2.79e-79	0.635866	0.14	0.013	6	ANK1
1.04e-78	0.670908	0.614	0.293	6	HSPE1
8.54e-78	0.571065	0.765	0.45	6	RAN
1.18e-77	0.687398	0.521	0.218	6	EIF5A
1.7e-77	0.599668	0.141	0.014	6	KCNH2
6.38e-77	0.569732	0.245	0.058	6	HBS1L
5.74e-76	0.644246	0.402	0.142	6	DNPH1
3.52e-74	0.612513	0.662	0.347	6	HSPD1
5.07e-73	0.635161	0.212	0.042	6	CBLL1
5.59e-73	0.643498	0.244	0.058	6	SMIM10
5.92e-73	0.632821	0.351	0.114	6	FKBP4
8.53e-73	0.540061	0.124	0.011	6	PPP1R14A
2.6e-72	0.698679	0.389	0.135	6	PCNA
1.13e-71	0.559303	0.497	0.217	6	CTNNBL1
1.04e-70	0.628956	0.211	0.043	6	HMBS
1.29e-69	0.653703	0.324	0.1	6	TFRC
5.62e-69	0.579938	0.513	0.23	6	CCT5
6.02e-69	0.56246	0.178	0.032	6	SMIM1
1.93e-67	0.587866	0.266	0.074	6	UROS
8.5e-67	0.593327	0.26	0.07	6	NOP16
6.16e-66	0.574263	0.154	0.024	6	EPOR
3.38e-65	0.607608	0.332	0.112	6	EBNA1BP2
2.44e-64	0.523172	0.56	0.275	6	PRDX2
7.54e-64	0.632471	0.416	0.167	6	MCM7
2.49e-63	0.577225	0.552	0.27	6	ATP5G1
4.62e-63	0.62827	0.455	0.192	6	CDK4
6.32e-63	0.594932	0.458	0.198	6	PDCD4
7.52e-63	0.535813	0.362	0.139	6	DKC1
1.39e-61	0.542255	0.229	0.062	6	ALAD
8.72e-61	0.589257	0.516	0.25	6	DUT
1.03e-60	0.509047	0.643	0.353	6	GPX4
1.04e-60	0.633189	0.229	0.057	6	LYAR
5.12e-60	0.540961	0.517	0.249	6	FUS
8.25e-60	0.748032	0.332	0.115	6	KIAA0101
4.67e-59	0.615719	0.27	0.082	6	PCCB
7.45e-59	0.542102	0.153	0.025	6	PYCR1
9.89e-59	0.536563	0.279	0.092	6	FCGRT
1.01e-58	0.720832	0.3	0.094	6	TYMS
1.25e-58	0.620885	0.336	0.12	6	NME4
1.47e-58	0.563759	0.308	0.106	6	TMEM141
2.3e-58	0.585869	0.552	0.281	6	RPL22L1
5.3e-58	0.552646	0.504	0.24	6	C1QBP
5.8e-58	0.513778	0.327	0.122	6	HIGD1A
1.03e-57	0.505057	0.551	0.285	6	PA2G4
4.63e-57	0.56013	0.245	0.073	6	EPSTI1
5.97e-57	0.578261	0.259	0.078	6	ISOC2
1.94e-56	0.512808	0.655	0.38	6	HSPA8
4.61e-56	0.53058	0.699	0.439	6	ATPIF1
1.78e-55	0.568701	0.329	0.121	6	RANBP1
2.26e-55	0.549436	0.236	0.071	6	SLC39A8
2.98e-55	0.502228	0.227	0.067	6	IFRD2
2.68e-54	0.520996	0.523	0.264	6	NME1
1.27e-53	0.593636	0.279	0.091	6	GAR1
1.7e-53	0.52084	0.193	0.051	6	FHL2
1.36e-52	0.519977	0.348	0.141	6	PAICS
3.09e-52	0.555598	0.209	0.056	6	HDHD3
2.32e-51	0.535483	0.208	0.059	6	FXN
1.03e-50	0.527982	0.327	0.13	6	MRPS34
5.91e-50	0.519081	0.212	0.062	6	CENPU
1.78e-49	0.522936	0.295	0.112	6	GBAS
1.05e-48	0.55094	0.188	0.048	6	TRAP1
5.14e-48	0.504474	0.235	0.076	6	OAT
1.04e-47	0.501721	0.231	0.075	6	LPCAT3
1.61e-47	0.512091	0.244	0.082	6	MRPL14
1.77e-47	0.515241	0.373	0.165	6	C19orf48
1.85e-47	0.543318	0.236	0.076	6	UNG
6.77e-46	0.508873	0.229	0.074	6	MRPS26
2.38e-45	0.517286	0.245	0.084	6	SLC39A4
2.67e-44	0.527082	0.236	0.081	6	ACSM3
1.5e-43	0.516334	0.29	0.113	6	FABP5
1.32e-39	0.545773	0.202	0.064	6	HNRNPAB
3.5e-35	0.568836	0.171	0.051	6	ZFP36L1
1.02e-33	0.533254	0.179	0.06	6	HDC
0	1.75068	0.569	0.056	7	APOC1	Erythrocyte progenitor_APOC1 high
2.9e-234	1.11278	0.629	0.218	7	CNRIP1
2.14e-184	1.06367	0.25	0.029	7	CD36
2.86e-147	0.992191	0.461	0.166	7	BLVRB
4.38e-115	0.917913	0.187	0.028	7	FAM178B
2.81e-102	1.0089	0.395	0.167	7	HBD
5.41e-101	0.783961	0.472	0.235	7	TMEM14C
2.37e-99	0.715096	0.539	0.291	7	MPC2
3.16e-93	0.748445	0.397	0.158	7	SLC40A1
3.2e-93	0.80175	0.262	0.071	7	GATA1
5.71e-93	0.816571	0.198	0.04	7	KLF1
9.76e-89	0.760573	0.157	0.025	7	PVT1
1.69e-88	0.719553	0.127	0.015	7	CA1
4.42e-88	0.776541	0.292	0.092	7	CSF2RB
2.34e-73	0.724325	0.188	0.046	7	ITGA2B
1.53e-72	0.645276	0.513	0.286	7	MYC
1.44e-71	0.623611	0.124	0.019	7	TRIB2
9.99e-71	0.655075	0.434	0.216	7	FBXO7
3.22e-63	0.559425	0.542	0.34	7	UROD
1.04e-60	0.690239	0.23	0.079	7	CASP3
2.97e-60	0.601616	0.42	0.216	7	CTNNBL1
1.9e-59	0.627366	0.15	0.036	7	TFR2
3.91e-56	0.65577	0.247	0.093	7	PLIN2
6.16e-55	0.596618	0.243	0.091	7	MINPP1
3.11e-44	0.513022	0.307	0.148	7	PKIG
1.01e-43	0.586983	0.283	0.135	7	MPST
1.95e-40	0.518574	0.339	0.181	7	REXO2
5.42e-33	0.50076	0.199	0.087	7	MAP7
4.35e-32	0.512124	0.214	0.1	7	MIR4435-2HG
0	1.57942	0.445	0.047	8	HDC	Basophil progenitor_HDC high
1.63e-258	1.1544	0.289	0.04	8	TPSB2
9.82e-173	0.873049	0.529	0.218	8	CNRIP1
2.7e-172	1.01029	0.209	0.03	8	MS4A3
1.15e-143	0.903535	0.336	0.104	8	AC004791.2
1.44e-132	0.825945	0.458	0.209	8	CPA3
1.08e-114	0.826399	0.288	0.09	8	CSF2RB
2.84e-108	0.700328	0.117	0.016	8	MS4A2
1.97e-105	0.763927	0.372	0.152	8	FCER1A
7.66e-85	0.719363	0.345	0.158	8	SLC40A1
2.15e-62	0.576823	0.385	0.216	8	CTNNBL1
3.3e-55	0.552343	0.374	0.216	8	FBXO7
1.03e-54	0.570673	0.221	0.09	8	MINPP1
2.49e-54	0.543132	0.192	0.072	8	GATA1
6.27e-53	0.596331	0.212	0.088	8	HPGDS
7.33e-51	0.524327	0.383	0.223	8	RP11-354E11.2
0	1.8492	0.704	0.118	9	FCER1A	Megakaryocyte progenitor_ FCER1A high
0	1.3081	0.455	0.151	9	HBD
0	1.11615	0.184	0.01	9	STXBP6
3.69198458905205e-316	0.957395	0.478	0.21	9	RP11-354E11.2
4.18e-287	0.830595	0.508	0.209	9	CNRIP1
4.92e-244	0.84788	0.39	0.147	9	SLC40A1
7.1e-198	0.816709	0.185	0.039	9	ITGA2B
2.17e-192	0.758702	0.427	0.202	9	CPA3
1.42e-185	0.785428	0.339	0.138	9	PKIG
8.87e-182	0.64463	0.526	0.324	9	CYTL1
2.77e-158	0.661448	0.409	0.208	9	CTNNBL1
3.66e-141	0.660504	0.424	0.255	9	PLEK
1.77e-130	0.678268	0.23	0.085	9	MINPP1
4.12e-130	0.685297	0.204	0.067	9	GATA1
1.03e-113	0.560498	0.41	0.235	9	RNF130
1.45e-112	0.607274	0.227	0.088	9	CSF2RB
2.77e-78	0.537186	0.122	0.039	9	KLF1
3.96e-58	0.544693	0.164	0.079	9	PCDH9
0	3.14335	0.657	0.035	10	ELANE	Monocyte progenitor_Elane high
0	2.82684	0.938	0.232	10	MPO
0	2.52678	0.382	0.021	10	PRTN3
0	2.04886	0.494	0.044	10	RNASE2
0	2.00898	0.489	0.01	10	AZU1
0	1.69997	0.503	0.047	10	CFD
3.89197248117567e-317	1.70564	0.337	0.011	10	CTSG
1.8e-288	1.65722	0.524	0.067	10	CST7
3.33e-270	1.39781	0.354	0.02	10	F13A1
1.87e-249	0.981415	0.913	0.726	10	SRGN
7.55e-235	1.56628	0.257	0.009	10	RNASE3
2.56e-220	1.08872	0.745	0.37	10	CALR
2.21e-165	1.13316	0.347	0.049	10	CSTA
6.09e-149	1.00183	0.637	0.244	10	MGST1
9.93e-135	0.995836	0.582	0.22	10	P4HB
1.8e-119	0.835582	0.683	0.342	10	PPIB
2.41e-115	0.838807	0.137	0.005	10	RP11-84C10.2
6.77e-112	0.602286	0.9	0.696	10	TUBA1B
3.31e-103	0.728335	0.753	0.478	10	H2AFZ
6.25e-99	0.763907	0.179	0.018	10	HGF
5.01e-97	1.19899	0.506	0.236	10	LYZ
5.55e-96	0.906293	0.537	0.252	10	IGLL1
9.94e-89	0.681383	0.155	0.014	10	TRGC2
8.4e-85	0.69004	0.153	0.015	10	TRGC1
6.5e-82	0.867262	0.413	0.151	10	CLEC11A
5.97e-80	0.694646	0.194	0.034	10	MS4A3
2.33e-78	0.531669	0.838	0.61	10	PRSS57
5.79e-75	0.720814	0.311	0.09	10	FAM45A
3.95e-73	0.676427	0.603	0.322	10	HSP90B1
1.03e-71	0.72541	0.344	0.112	10	FABP5
1.05e-69	0.671986	0.412	0.162	10	MYDGF
1.02e-67	0.571835	0.475	0.211	10	MRPL33
3.91e-67	0.683998	0.496	0.233	10	PDIA6
6.3e-66	0.672734	0.467	0.215	10	IGFBP7
1.23e-65	0.578317	0.708	0.45	10	RAN
1.91e-64	0.740153	0.335	0.114	10	KIAA0101
7.56e-62	0.565396	0.699	0.449	10	PLAC8
7.54e-61	0.550672	0.678	0.427	10	NCOA4
3.56e-60	0.585058	0.698	0.466	10	LGALS1
3.69e-59	0.690443	0.353	0.136	10	PCNA
8.53e-59	0.719514	0.127	0.017	10	IRF8
1.29e-57	0.623465	0.518	0.265	10	ANXA2
5.5e-57	0.765709	0.16	0.03	10	MS4A6A
1.13e-56	0.722325	0.194	0.045	10	SAMHD1
1.3e-56	0.534488	0.446	0.206	10	PPA1
4.78e-56	0.500707	0.666	0.403	10	NDUFB9
1.6e-55	0.505167	0.303	0.117	10	TNFSF13B
1.83e-55	0.598753	0.216	0.059	10	MCM4
1.46e-54	0.555185	0.589	0.352	10	DBI
3.94e-54	0.534646	0.562	0.313	10	PKM
7.2e-54	0.561803	0.324	0.124	10	MINOS1
1.05e-52	0.566569	0.592	0.347	10	MIF
1.52e-52	0.582298	0.254	0.084	10	TUBB6
1.93e-48	0.624887	0.269	0.095	10	TYMS
7.66e-48	0.570532	0.19	0.052	10	SDF2L1
1.43e-47	0.503824	0.479	0.25	10	DUT
7.74e-47	0.514476	0.488	0.26	10	PDIA3
2.39e-46	0.541553	0.431	0.214	10	CPA3
2.92e-45	0.518859	0.489	0.264	10	NME1
7.38e-45	0.521462	0.235	0.082	10	GLA
9.58e-45	0.511941	0.178	0.052	10	MANF
3.33e-43	0.552076	0.188	0.057	10	PDIA4
8.02e-41	0.537026	0.138	0.032	10	TK1
1.23e-39	0.525028	0.183	0.058	10	RAB32
3.47e-35	0.543194	0.257	0.11	10	AC004791.2
6.62e-35	0.509662	0.381	0.203	10	MT2A
0	2.24314	0.635	0.005	11	UBE2C	cell cycle related cluster
0	1.9352	0.484	0.003	11	TOP2A
1.47e-195	0.863946	0.856	0.697	11	TUBA1B
3.33e-124	0.855197	0.709	0.459	11	TUBB
2.94e-112	0.867417	0.611	0.398	11	HMGB2
1.51e-111	1.09965	0.255	0.03	11	TK1
2.11e-93	1.13217	0.378	0.114	11	KIAA0101
2.98e-89	0.720594	0.679	0.48	11	H2AFZ
1.7e-82	0.816041	0.135	0.008	11	AURKB
2.82e-75	0.973655	0.393	0.136	11	PCNA
1.71e-73	0.750972	0.195	0.028	11	ZWINT
1.51e-68	0.985698	0.313	0.094	11	TYMS
2.85e-68	0.717722	0.148	0.015	11	ASF1B
7.92e-67	0.689067	0.133	0.012	11	RRM2
7.79e-65	0.874948	0.248	0.056	11	CKS1B
1.93e-63	0.519559	0.805	0.691	11	HMGB1
1.13e-61	0.605355	0.118	0.01	11	CDK1
2.67e-58	0.692681	0.164	0.025	11	NUSAP1
7.91e-57	0.664932	0.114	0.01	11	BIRC5
4.19e-55	0.572234	0.12	0.013	11	RAD51AP1
2.01e-54	0.772651	0.268	0.079	11	HIST1H4C
1.79e-50	0.736359	0.455	0.251	11	DUT
1.65e-48	0.549434	0.124	0.016	11	CENPM
1.56e-47	0.719012	0.182	0.039	11	FEN1
1.89e-46	0.726944	0.386	0.168	11	MCM7
8.36e-45	0.617113	0.117	0.016	11	CDKN3
5.04e-41	0.520483	0.116	0.018	11	DHFR
4.59e-39	0.533574	0.127	0.023	11	UBE2T
2.1e-38	0.703766	0.217	0.068	11	PTTG1
2.28e-38	0.591442	0.207	0.062	11	CENPW
1.96e-35	0.609621	0.205	0.064	11	MAD2L1
1.21e-34	0.577466	0.101	0.016	11	CCNB2
1.33e-34	0.506308	0.107	0.018	11	TPX2
1.83e-33	0.571119	0.181	0.054	11	GGH
8.78e-33	0.620906	0.395	0.215	11	TUBB4B
1.73e-32	0.575295	0.191	0.06	11	MCM4
1.56e-30	0.605442	0.365	0.187	11	NUCKS1
1.29e-27	0.502004	0.179	0.061	11	RRM1
4.01e-24	0.526322	0.176	0.063	11	CENPU
0	1.86215	0.601	0.132	12	HBA2	Erythrocyte progenitor_HBA2 high
0	1.6887	0.802	0.257	12	HBB
0	1.64194	0.343	0.06	12	HBA1
0	0.947268	0.461	0.086	12	DEFA3
0	0.700138	0.971	0.73	12	S100A8
0	0.687327	0.944	0.808	12	NEAT1
0	0.626488	0.793	0.528	12	SOX4
0	0.579059	0.593	0.329	12	RBM25
0	0.54941	0.708	0.492	12	SON
0	0.546054	0.979	0.741	12	S100A9
1.16e-274	0.567038	0.553	0.354	12	TBCB
6.09e-264	0.759261	0.219	0.063	12	HIST1H4C
5.42e-204	0.562867	0.326	0.151	12	SMARCD2
1.18e-167	0.535963	0.323	0.162	12	SRRM1
1.16e-158	0.52724	0.229	0.098	12	GOLGB1
1.85e-143	0.513729	0.186	0.074	12	RP11-598F7.3
7.27e-137	0.508379	0.229	0.105	12	SEMA4D
0	1.80561	0.532	0.102	13	CXCL8	Epidermal/Langerhans dendritic cell progenitor
0	1.7006	0.423	0.041	13	CXCL3
0	1.50548	0.409	0.041	13	CXCL2
0	1.01051	0.649	0.308	13	CD69
6.97e-219	0.708905	0.687	0.4	13	NFKBIA
8.57e-96	0.532678	0.374	0.193	13	JUNB
1.59e-67	0.556881	0.281	0.143	13	DDIT4
8.13e-55	0.509165	0.333	0.198	13	JUN
0	1.81734	0.719	0.108	14	ID3	Dendritic cell progenitor_ID3 high
0	1.71806	0.862	0.254	14	ID1
0	1.18361	0.747	0.276	14	ID2
1.83e-253	0.703474	0.746	0.456	14	TSC22D3
2.35e-123	0.700427	0.305	0.124	14	KLF2
1.29e-104	0.641053	0.354	0.173	14	LMNA
4.49e-95	0.694122	0.2	0.071	14	AVP
0	1.20133	0.358	0.089	16	HIST1H2BG	T cell progenitor_HIST1H2BG high
0	1.15216	0.476	0.163	16	HIST1H1C
0	0.993275	0.149	0.012	16	RP1-34B20.21
0	0.934415	0.137	0.009	16	HIST1H2BC
9.87e-287	0.910563	0.406	0.185	16	JUN
4.11e-216	0.577749	0.649	0.455	16	TSC22D3
2.99e-215	0.838198	0.295	0.118	16	KLF2
7.69e-191	0.739021	0.336	0.168	16	CTD-3252C9.4
8.75e-186	0.578552	0.638	0.49	16	KLF6
8.26e-185	0.702298	0.402	0.229	16	HIST1H2AC
1.68e-170	0.785287	0.2	0.066	16	AVP
7.04e-133	0.722353	0.184	0.074	16	ATF3
6.94e-123	0.527321	0.411	0.252	16	CRHBP
2.76e-115	0.588055	0.333	0.195	16	DUSP1
1.17e-96	0.619769	0.142	0.055	16	PTGS2
3.39e-91	0.506674	0.338	0.218	16	HIST2H2BE
0	3.35638	0.868	0.03	17	CD14	Macrophage progenitor_CD14 high
0	3.28088	0.992	0.234	17	LYZ
0	3.04713	0.97	0.102	17	FCN1
0	2.80452	0.673	0.009	17	VCAN
0	2.7533	0.873	0.063	17	SERPINA1
0	2.74177	0.975	0.231	17	CTSS
0	2.68667	0.962	0.212	17	TYROBP
0	2.58179	0.81	0.052	17	FPR1
0	2.21336	0.871	0.176	17	FCER1G
0	2.10789	0.967	0.414	17	PSAP
0	2.1013	0.997	0.768	17	S100A9
0	2.08224	0.868	0.24	17	CST3
0	2.05046	0.954	0.367	17	S100A11
0	1.82355	0.932	0.469	17	SAT1
0	1.72566	0.995	0.651	17	S100A6
0	1.55798	0.99	0.727	17	SRGN
0	1.47038	0.997	0.931	17	FTH1
0	1.39831	0.982	0.787	17	S100A4
6.4970483412227e-313	2.36468	0.582	0.013	17	MPEG1
1.77765547557273e-312	2.4073	0.648	0.027	17	MS4A6A
1.33861852714312e-310	1.6391	0.995	0.759	17	S100A8
0	2.31265	0.608	0.017	17	FGL2
1.31e-293	2.30693	0.666	0.049	17	TMEM176B
7.91e-289	2.11054	0.777	0.15	17	ITGB2
1.02e-278	2.27582	0.747	0.075	17	NAMPT
1.28e-278	2.35152	0.727	0.096	17	RGS2
1.69e-275	2.26885	0.676	0.05	17	CSTA
2.42e-270	2.35762	0.585	0.03	17	PLAUR
1.47e-269	2.32579	0.633	0.031	17	C5AR1
2.91e-266	1.10599	0.997	0.888	17	ACTB
3.14e-244	2.14597	0.565	0.025	17	LGALS3
9.74e-240	2.09224	0.689	0.059	17	MNDA
4.79e-230	1.95321	0.4	0.005	17	TGFBI
1.09e-225	1.75178	0.782	0.273	17	ZFP36
5.38e-224	2.04364	0.567	0.031	17	NCF2
5.33e-223	1.80417	0.752	0.19	17	GRN
7.22e-216	1.44019	0.909	0.547	17	FOS
3.75e-212	2.03697	0.603	0.067	17	CPVL
1.1e-207	0.906667	0.995	0.898	17	HLA-B
8.67e-205	1.95071	0.451	0.017	17	CLEC7A
2.32e-200	2.02251	0.484	0.021	17	PLBD1
1.59e-190	2.02928	0.41	0.014	17	SGK1
7.21e-188	1.85703	0.456	0.019	17	CYBB
2.99e-182	1.88829	0.423	0.018	17	TMEM176A
2.35e-179	1.99054	0.572	0.061	17	BCL2A1
1.12e-177	1.78803	0.334	0.006	17	CD300E
9.59e-177	1.74674	0.359	0.008	17	TREM1
1.74e-176	1.85036	0.433	0.019	17	TNFRSF1B
2.96e-174	1.92079	0.316	0.005	17	MAFB
9.44e-173	1.89563	0.463	0.032	17	CD36
3.58e-170	1.83069	0.499	0.041	17	CD48
8.29e-169	1.80581	0.484	0.032	17	FGR
1.09e-168	1.72149	0.334	0.007	17	SLC7A7
8.17e-168	1.85847	0.532	0.052	17	AMICA1
6.68e-167	2.48482	0.446	0.035	17	G0S2
5.15e-166	1.69234	0.306	0.005	17	CCR1
1.75e-165	1.71832	0.666	0.204	17	DUSP1
1.43e-161	0.950523	0.929	0.693	17	OAZ1
1.86e-158	1.75432	0.572	0.086	17	HCK
9.67e-158	0.913703	0.972	0.786	17	SH3BGRL3
1.36e-157	1.86958	0.494	0.045	17	COTL1
3.1e-153	1.83121	0.418	0.028	17	SLC11A1
1.02e-151	1.71331	0.342	0.011	17	PILRA
1.16e-150	1.82703	0.42	0.034	17	TYMP
8.09e-150	1.52681	0.256	0.003	17	ASGR2
2.83e-149	1.72362	0.413	0.027	17	CLEC12A
3.37e-146	1.69923	0.377	0.018	17	LY86
6.56e-142	1.47576	0.676	0.203	17	CTSB
5.3e-141	1.56478	0.63	0.173	17	MCL1
3.28e-139	2.1415	0.529	0.123	17	CXCL8
7.33e-137	1.68609	0.433	0.034	17	LILRB2
1.32e-136	1.77438	0.489	0.082	17	DUSP6
1.56e-136	1.38158	0.233	0.002	17	LRP1
2.95e-136	1.83654	0.461	0.051	17	GPR183
5.56e-136	1.25239	0.666	0.409	17	IL1B
1.25e-132	1.03166	0.838	0.595	17	HLA-C
8.38e-130	1.43839	0.653	0.233	17	TIMP1
3.14e-128	1.56197	0.347	0.017	17	FCGR2A
1.02e-125	1.62848	0.276	0.008	17	LGALS2
1.42e-122	1.58436	0.281	0.01	17	HBEGF
2.08e-122	1.55414	0.342	0.019	17	CTSH
2.63e-122	1.59845	0.322	0.015	17	IGSF6
4.97e-122	1.33479	0.701	0.267	17	ANXA2
8.27e-122	1.52382	0.289	0.01	17	CLEC4E
6.24e-121	1.14116	0.787	0.408	17	TSPO
1.32e-120	1.43364	0.628	0.157	17	C10orf54
2.55e-120	1.29548	0.241	0.004	17	LILRB4
1.58e-119	1.64665	0.43	0.042	17	VNN2
3.92e-119	1.04124	0.808	0.457	17	ARPC1B
5.15e-119	1.25591	0.767	0.33	17	LST1
7.1e-116	1.58445	0.42	0.053	17	AGTRAP
2.45e-114	0.884936	0.871	0.647	17	LAPTM5
4.26e-114	1.49687	0.342	0.021	17	LILRB3
1.72e-109	1.15896	0.757	0.342	17	LCP1
6.58e-107	1.42193	0.299	0.016	17	CECR1
9.01e-106	1.3993	0.246	0.008	17	CEBPD
2.72e-105	0.964086	0.891	0.616	17	S100A10
4.5e-104	1.21382	0.17	0.001	17	CD163
7.74e-104	1.57484	0.251	0.009	17	APOBEC3A
2.63e-103	1.44305	0.233	0.007	17	KCTD12
1.61e-102	1.36822	0.256	0.01	17	CLEC4A
3.8e-102	1.37076	0.238	0.008	17	DOK2
4.5e-102	1.39227	0.59	0.2	17	JUNB
5.42e-101	1.55635	0.372	0.046	17	SAMHD1
7.02e-101	1.39806	0.537	0.119	17	STXBP2
9.63e-101	1.42543	0.248	0.011	17	CD68
2.81e-100	1.37376	0.248	0.009	17	CD93
1.79e-98	1.03882	0.78	0.349	17	S100A12
4.35e-97	1.14409	0.154	0.001	17	CCR2
1.21e-96	1.51734	0.233	0.008	17	HMOX1
1.24e-96	1.41356	0.516	0.122	17	C1orf162
5.02e-96	0.793235	0.916	0.697	17	AIF1
1.31e-94	0.965822	0.787	0.49	17	ITM2B
6.84e-93	1.32907	0.547	0.173	17	CARD16
1.25e-90	1.47237	0.42	0.074	17	CFP
2.16e-90	1.42117	0.256	0.014	17	AQP9
9.82e-90	1.10731	0.61	0.341	17	GLUL
1.01e-88	1.37984	0.266	0.017	17	CD4
3.96e-88	1.27459	0.233	0.011	17	ASGR1
7.54e-87	0.993543	0.815	0.468	17	LGALS1
4.06e-86	1.47611	0.365	0.049	17	FYB
7.17e-85	1.28628	0.251	0.015	17	RNASE6
5.16e-83	1.27389	0.23	0.011	17	TRIB1
1.06e-82	1.27918	0.225	0.011	17	LRRC25
1.6e-82	1.31706	0.235	0.013	17	PTAFR
1.62e-82	1.39232	0.225	0.012	17	KLF4
1.01e-81	1.36929	0.273	0.021	17	CDKN1A
1.19e-81	1.24116	0.544	0.187	17	CTSD
1.2e-80	0.738926	0.899	0.712	17	UBC
1.37e-80	1.30103	0.235	0.014	17	MS4A7
2.03e-79	1.25238	0.228	0.012	17	LINC01272
7.53e-79	1.78014	0.175	0.007	17	CCL3
9.01e-79	1.00458	0.673	0.341	17	NPC2
1.03e-78	1.32213	0.43	0.092	17	FCGRT
1.34e-78	1.17706	0.182	0.005	17	LILRB1
5.3e-78	1.20054	0.215	0.01	17	CSF1R
1.34e-76	1.12578	0.177	0.005	17	GIMAP4
1.66e-75	0.743068	0.81	0.71	17	HLA-DRB1
2.44e-75	1.26583	0.258	0.02	17	ALOX5
3.91e-74	0.991714	0.17	0.005	17	RP11-1143G9.4
4.79e-74	1.19884	0.208	0.011	17	IL10RA
5.03e-74	1.27607	0.213	0.012	17	OSCAR
6.39e-74	1.32138	0.334	0.047	17	PTPRE
1.36e-73	0.808958	0.825	0.563	17	CD63
1.59e-73	1.05317	0.149	0.003	17	CYP1B1
2.19e-72	1.30074	0.273	0.031	17	SCPEP1
4.12e-72	1.22459	0.218	0.015	17	FCGR1A
1.92e-71	1.32365	0.339	0.054	17	CFD
2.28e-71	1.17429	0.537	0.169	17	EVI2B
3.96e-71	0.963384	0.656	0.346	17	CD53
8.4e-71	1.24308	0.256	0.024	17	UPP1
1.5e-69	0.717401	0.792	0.632	17	GPX1
2.44e-69	1.0109	0.633	0.287	17	ASAH1
8.01e-69	0.958573	0.134	0.002	17	MARCO
6.46e-68	1.03979	0.603	0.261	17	SDCBP
7.61e-68	1.23525	0.461	0.133	17	BTG1
1.77e-67	1.27835	0.334	0.059	17	CASP1
5.52e-67	0.939236	0.129	0.002	17	CD1D
9.58e-67	1.22628	0.22	0.016	17	ITGAX
2.31e-66	0.986069	0.157	0.005	17	CD86
8.65e-66	1.19032	0.448	0.119	17	ARRB2
1.89e-65	0.969205	0.722	0.413	17	NFKBIA
2.84e-65	1.1786	0.175	0.008	17	CXCL16
2.35e-63	1.15466	0.468	0.133	17	GNAI2
1.13e-62	0.862733	0.119	0.002	17	RBP7
1.16e-62	0.83732	0.119	0.002	17	SULF2
1.75e-62	1.20298	0.403	0.088	17	SLC2A3
1.4e-61	1.05294	0.172	0.009	17	C3AR1
1.66e-61	1.09094	0.504	0.207	17	PPT1
4e-61	0.951721	0.139	0.004	17	CX3CR1
1.72e-60	0.993666	0.565	0.267	17	LTA4H
1.91e-60	1.16586	0.375	0.083	17	CPPED1
1.68e-59	1.18866	0.314	0.054	17	IFNGR1
6.13e-59	1.09596	0.481	0.149	17	GCA
1.14e-57	1.00622	0.172	0.01	17	FCGR1B
2.2e-57	1.04502	0.159	0.008	17	FPR2
5.28e-57	1.14855	0.22	0.021	17	RAB31
6.5e-57	1.31401	0.286	0.051	17	ZFP36L1
6.8e-57	1.0661	0.486	0.186	17	ANXA5
1.51e-56	1.02207	0.527	0.213	17	CORO1A
3.12e-56	0.997779	0.203	0.017	17	IRF8
9.19e-56	1.16315	0.322	0.065	17	REEP5
9.82e-56	0.905369	0.137	0.005	17	MARCH1
1.55e-55	1.15245	0.382	0.115	17	CYBA
4.21e-55	1.15889	0.367	0.093	17	MYO1F
4.52e-55	0.625905	0.843	0.656	17	ARPC3
1.21e-54	1.04059	0.154	0.008	17	TLR2
1.36e-54	1.00983	0.157	0.008	17	LILRA5
1.43e-54	0.981348	0.562	0.297	17	SOD2
2.77e-54	0.79874	0.129	0.004	17	LILRA1
7.65e-54	1.01559	0.144	0.006	17	RASSF4
8.18e-54	1.09222	0.203	0.019	17	AOAH
9.74e-54	0.916025	0.132	0.004	17	SCIMP
9.96e-54	1.03462	0.519	0.23	17	IER2
1.17e-53	1.00969	0.165	0.01	17	HK3
1.52e-53	1.08128	0.284	0.045	17	NUP214
3e-53	1.16188	0.337	0.077	17	MXD1
1.27e-52	0.528937	0.901	0.773	17	CFL1
6.38e-52	1.25453	0.233	0.032	17	NR4A1
9.39e-52	1.15938	0.248	0.038	17	LY96
2.39e-50	0.945443	0.129	0.005	17	HPSE
3.88e-50	0.940728	0.122	0.005	17	STAB1
1.95e-49	1.1501	0.334	0.085	17	STK17B
2.16e-49	0.914807	0.137	0.006	17	OTUD1
4.69e-49	1.07541	0.225	0.029	17	STX11
8.76e-49	0.726233	0.737	0.556	17	IFITM2
1.37e-48	1.06164	0.2	0.022	17	LYST
1.71e-48	1.08804	0.311	0.067	17	MT-TI
2.4e-48	0.894681	0.159	0.011	17	LILRA2
3.62e-48	1.09161	0.423	0.144	17	FOSB
5.57e-48	1.00861	0.167	0.013	17	CTB-61M7.2
5.67e-48	1.0973	0.334	0.082	17	ZFAND5
6.09e-48	1.11769	0.261	0.046	17	GNS
9.89e-48	1.09202	0.271	0.049	17	IFNGR2
1.08e-47	0.869237	0.575	0.3	17	ARPC5
1.33e-47	1.007	0.154	0.011	17	CEBPB
1.94e-47	1.00625	0.451	0.16	17	ZYX
2.12e-47	0.889847	0.562	0.297	17	CAP1
2.34e-47	0.992917	0.443	0.165	17	PRELID1
2.86e-47	0.894431	0.595	0.286	17	TXNIP
2.95e-47	0.935196	0.147	0.009	17	HNMT
5.26e-47	0.945451	0.506	0.216	17	CAPG
7.94e-47	0.766046	0.104	0.003	17	SIGLEC9
1.45e-46	0.677023	0.648	0.537	17	IFITM3
3.04e-46	0.932478	0.496	0.237	17	APLP2
3.39e-46	0.991471	0.159	0.013	17	NLRP3
3.66e-46	1.0317	0.372	0.118	17	SULT1A1
8.08e-46	1.08103	0.213	0.027	17	CDA
2.2e-45	1.06468	0.134	0.008	17	ADM
9.63e-45	1.01749	0.18	0.02	17	RP11-670E13.6
1e-44	0.835378	0.577	0.304	17	ATP6V0E1
9.94e-44	1.03021	0.362	0.11	17	EVI2A
1.72e-43	0.983213	0.215	0.03	17	MCEMP1
2.57e-43	0.934494	0.461	0.187	17	GLIPR1
3.02e-43	0.770695	0.127	0.007	17	FBP1
3.49e-43	1.08075	0.251	0.053	17	C20orf24
5.1e-43	1.05657	0.289	0.061	17	POU2F2
1.53e-42	0.937538	0.144	0.011	17	MS4A4A
2.1e-42	1.01011	0.327	0.084	17	NAGK
3.8e-42	0.994488	0.167	0.017	17	TNFAIP2
4.37e-42	1.085	0.276	0.064	17	LINC00936
5.88e-42	0.925971	0.458	0.192	17	CTSA
6.09e-42	1.07245	0.228	0.039	17	PFKFB3
7.44e-42	0.881824	0.496	0.237	17	PYCARD
1.01e-41	0.934104	0.192	0.024	17	EFHD2
1.62e-41	0.909337	0.466	0.224	17	ATP6V0B
2.01e-41	0.841642	0.572	0.296	17	PTPRC
2.49e-41	0.931804	0.132	0.009	17	METRNL
3.66e-41	0.982916	0.395	0.147	17	ALDH2
2.21e-40	0.96811	0.19	0.027	17	SMCO4
2.37e-40	0.985768	0.357	0.117	17	ATP6V0D1
2.45e-40	0.982548	0.39	0.146	17	GRB2
6.55e-40	0.944724	0.172	0.021	17	ODF3B
6.73e-40	0.982609	0.256	0.051	17	SPI1
2.18e-39	1.03286	0.281	0.069	17	RNF149
4.43e-39	1.01612	0.347	0.118	17	TNFSF13B
4.85e-39	1.04165	0.278	0.071	17	WARS
5.48e-39	0.967428	0.289	0.068	17	MYD88
6.82e-39	0.918936	0.17	0.02	17	ITGAM
2.74e-38	0.94508	0.425	0.19	17	RNASET2
2.96e-38	1.04489	0.263	0.062	17	NINJ1
8.11e-38	1.01305	0.137	0.011	17	FFAR2
8.27e-38	0.920706	0.423	0.175	17	PCBP1
1.14e-37	0.935582	0.397	0.142	17	IQGAP1
1.28e-37	0.98658	0.268	0.07	17	FTLP3
3.99e-37	0.564526	0.777	0.601	17	ARPC2
4.25e-37	0.774297	0.106	0.005	17	RAB20
4.72e-37	0.908546	0.177	0.025	17	CD33
6.67e-37	1.0313	0.258	0.058	17	ACSL1
8.8e-37	0.912788	0.124	0.01	17	FAM198B
1.06e-36	0.732472	0.106	0.005	17	ABI3
2.13e-36	0.68246	0.635	0.424	17	TMBIM6
4.27e-36	0.904452	0.144	0.014	17	NCF1C
1.67e-35	0.893446	0.397	0.154	17	THEMIS2
1.74e-35	0.997398	0.197	0.034	17	BRI3
2.01e-35	0.597641	0.686	0.499	17	MYL12A
2.52e-35	0.925398	0.362	0.132	17	GLIPR2
3.45e-35	0.833397	0.478	0.227	17	HCLS1
6.65e-35	1.18938	0.122	0.018	17	CCL3L3
7.91e-35	0.909956	0.106	0.007	17	CTSL
1.33e-34	0.99046	0.263	0.069	17	ANPEP
1.45e-34	0.848325	0.159	0.019	17	QPCT
2e-34	0.530254	0.884	0.793	17	CD52
5.11e-34	0.805751	0.129	0.011	17	P2RY13
6.03e-34	0.941214	0.337	0.117	17	RGS19
6.3e-34	0.923453	0.362	0.131	17	CYTIP
9.75e-34	0.868456	0.435	0.185	17	AHNAK
1.56e-33	0.903409	0.342	0.114	17	CD55
3.6e-33	0.946784	0.182	0.031	17	SLC16A3
3.66e-33	0.913583	0.21	0.04	17	C19orf38
5.75e-33	0.943464	0.172	0.027	17	SMAP2
1.76e-32	0.943128	0.19	0.034	17	FOSL2
4.53e-32	0.871236	0.241	0.055	17	GABARAPL1
4.84e-32	0.744016	0.111	0.009	17	NFAM1
5.65e-32	0.807368	0.132	0.013	17	SIRPA
5.97e-32	0.799573	0.109	0.008	17	RBM47
6.76e-32	0.905177	0.167	0.026	17	SLC43A2
1.53e-31	0.935378	0.203	0.046	17	PPIF
1.57e-31	0.539604	0.767	0.595	17	PFN1
1.71e-31	0.953824	0.233	0.059	17	GRINA
3.19e-31	0.787685	0.119	0.01	17	CLEC4D
3.94e-31	0.913524	0.172	0.031	17	QKI
4.56e-31	0.854556	0.137	0.017	17	KYNU
6.63e-31	0.667016	0.106	0.008	17	LILRA6
7.05e-31	0.86511	0.165	0.025	17	PSTPIP1
1.32e-30	0.785151	0.116	0.012	17	HRH2
2.53e-30	0.830948	0.413	0.172	17	BLVRB
5.13e-30	0.840586	0.362	0.138	17	RNH1
6.12e-30	0.878475	0.316	0.118	17	TMEM167A
8.52e-30	0.634402	0.646	0.421	17	DAZAP2
1.16e-29	0.799301	0.506	0.265	17	PLEK
2.65e-29	0.583966	0.684	0.484	17	CD44
3.92e-29	0.913634	0.266	0.081	17	SAMSN1
4.92e-29	0.864526	0.268	0.08	17	HLA-F
7.05e-29	1.07834	0.185	0.06	17	CXCL2
7.19e-29	0.783852	0.428	0.195	17	GLRX
9.83e-29	0.844563	0.39	0.174	17	ADGRE5
1.03e-28	0.859397	0.337	0.13	17	FLNA
1.69e-28	0.905958	0.228	0.059	17	BST1
1.92e-28	0.850018	0.299	0.1	17	MSRB1
3.3e-28	0.89758	0.218	0.059	17	NAAA
5.67e-28	0.795402	0.387	0.169	17	AP1S2
6.59e-28	0.6543	0.552	0.322	17	PPP1R15A
1.34e-27	0.694644	0.119	0.013	17	RXRA
2.83e-27	0.755442	0.425	0.205	17	ATP6AP2
3.24e-27	0.8113	0.114	0.012	17	FCGR3A
4.65e-27	0.72154	0.473	0.267	17	SYNGR2
4.98e-27	0.841172	0.235	0.063	17	NUMB
5.6e-27	0.743085	0.116	0.013	17	SIGLEC10
1.01e-26	0.535724	0.714	0.507	17	PGK1
1.8e-26	0.672139	0.101	0.01	17	KCNE3
2.74e-26	0.846245	0.157	0.033	17	SCO2
2.78e-26	0.707496	0.109	0.011	17	VSTM1
1.29e-25	0.809815	0.276	0.089	17	LYN
1.42e-25	0.733691	0.413	0.253	17	HLA-DRB5
1.43e-25	0.761588	0.372	0.17	17	ARPC4
1.56e-25	0.811093	0.359	0.159	17	TMSB4XP4
2.79e-25	0.717591	0.104	0.01	17	PRKCD
3.03e-25	0.819548	0.192	0.044	17	CD83
4.33e-25	0.808423	0.235	0.074	17	PNP
6.06e-25	0.761093	0.395	0.193	17	BLOC1S1
6.08e-25	0.894176	0.223	0.062	17	PTGS2
1.63e-24	0.855583	0.149	0.03	17	IER3
2.07e-24	0.751227	0.157	0.029	17	PIK3AP1
2.4e-24	0.842662	0.17	0.038	17	GPCPD1
2.48e-24	0.770038	0.17	0.037	17	GAA
3.07e-24	0.809152	0.132	0.021	17	IRS2
3.13e-24	0.772058	0.147	0.026	17	TIMP2
4.35e-24	0.796831	0.278	0.097	17	SELPLG
7.31e-24	0.662788	0.111	0.013	17	SLC2A6
8.3e-24	0.761002	0.309	0.118	17	BID
8.61e-24	0.747424	0.144	0.025	17	F13A1
1.62e-23	0.645696	0.104	0.011	17	NPL
1.79e-23	0.834316	0.248	0.088	17	CD300A
1.94e-23	0.590017	0.585	0.385	17	FKBP1A
5.44e-23	0.789377	0.256	0.085	17	HERPUD1
8.47e-23	0.504774	0.673	0.552	17	TUBA1A
9.47e-23	0.654626	0.101	0.012	17	RCBTB2
1.12e-22	0.768376	0.23	0.068	17	TNFSF10
1.91e-22	0.59377	0.529	0.345	17	GSTO1
2.89e-22	0.713462	0.134	0.023	17	SH3BP2
2.94e-22	0.786057	0.2	0.058	17	ATP6V1B2
3.81e-22	0.807289	0.149	0.034	17	SOCS3
4.78e-22	0.773546	0.225	0.069	17	CAPN2
5.41e-22	0.625002	0.506	0.277	17	CSF3R
6.27e-22	0.52548	0.618	0.449	17	GNG5
7.54e-22	0.77088	0.144	0.03	17	C9orf72
8.08e-22	0.722862	0.405	0.214	17	LITAF
1.09e-21	0.671342	0.106	0.014	17	SLC31A2
1.15e-21	0.665467	0.461	0.269	17	HCST
1.18e-21	0.749834	0.152	0.032	17	ITGAL
1.95e-21	0.746768	0.157	0.035	17	DPYD
2.61e-21	0.717158	0.139	0.027	17	ARAP1
2.76e-21	0.747582	0.251	0.09	17	FBXL5
3.75e-21	0.756116	0.177	0.045	17	UBE2D1
7.78e-21	0.764761	0.172	0.044	17	PAK1
8.72e-21	0.731687	0.127	0.022	17	CKAP4
1.07e-20	0.712778	0.342	0.156	17	PECAM1
1.1e-20	0.682715	0.111	0.017	17	ITGB2-AS1
1.11e-20	0.593431	0.524	0.334	17	EMP3
1.36e-20	0.704178	0.129	0.024	17	NAGA
1.46e-20	0.674139	0.354	0.158	17	TBXAS1
1.53e-20	0.657703	0.443	0.246	17	RNF130
1.6e-20	0.727921	0.304	0.129	17	LRPAP1
1.95e-20	0.670823	0.106	0.017	17	MBD2
2.05e-20	0.777388	0.233	0.082	17	FAM65B
2.39e-20	0.741271	0.291	0.122	17	PLSCR1
3.39e-20	0.588946	0.522	0.316	17	PKM
3.64e-20	0.638874	0.139	0.029	17	FTH1P10
4.56e-20	0.711995	0.21	0.063	17	POLE4
4.58e-20	0.724037	0.241	0.085	17	HIF1A
5.67e-20	0.600446	0.101	0.014	17	MARCKS
6.94e-20	0.516137	0.605	0.453	17	PLAC8
1.33e-19	0.734161	0.223	0.075	17	OSTF1
1.33e-19	0.736751	0.142	0.031	17	RASSF2
1.54e-19	0.624875	0.101	0.015	17	TESC
1.65e-19	0.631227	0.104	0.016	17	MIR22HG
3.78e-19	0.73134	0.271	0.116	17	FAM49B
5.22e-19	0.771331	0.225	0.088	17	RAC1
7.35e-19	0.586681	0.111	0.019	17	PLXNC1
8.74e-19	0.614989	0.43	0.248	17	CSTB
1.33e-18	0.645629	0.124	0.024	17	EMILIN2
1.36e-18	0.686099	0.175	0.047	17	SLC25A37
1.91e-18	0.714021	0.291	0.126	17	HLA-DMB
2.15e-18	0.640296	0.382	0.195	17	ACTR2
2.39e-18	0.697377	0.139	0.032	17	MX2
2.65e-18	0.650086	0.365	0.206	17	ACTR3
5.22e-18	0.70688	0.192	0.064	17	CD302
5.3e-18	0.671663	0.114	0.022	17	SEMA4A
1.18e-17	0.784357	0.167	0.051	17	CYTH4
2.03e-17	0.725586	0.205	0.081	17	RAP1A
2.31e-17	0.736012	0.215	0.079	17	PIM3
2.85e-17	0.685963	0.251	0.1	17	MGAT1
2.94e-17	0.621468	0.106	0.019	17	NR4A2
3.19e-17	0.723344	0.2	0.071	17	WAS
4.56e-17	0.658042	0.327	0.177	17	BLVRA
4.66e-17	0.666912	0.124	0.027	17	USP3
5.61e-17	0.574781	0.456	0.307	17	HLA-DQB1
6.92e-17	0.640873	0.106	0.019	17	BCL6
7.04e-17	0.667118	0.208	0.072	17	SLA
7.13e-17	0.753527	0.182	0.059	17	CDC42EP3
7.15e-17	0.527275	0.532	0.344	17	VMP1
8.34e-17	0.609438	0.144	0.035	17	TMEM71
8.88e-17	0.732246	0.177	0.057	17	FMNL1
1.78e-16	0.60894	0.4	0.228	17	RTN4
1.86e-16	0.642522	0.309	0.144	17	ATG3
2.27e-16	0.683689	0.21	0.077	17	PTP4A2
2.56e-16	0.550714	0.463	0.292	17	RHOG
2.82e-16	0.706994	0.197	0.071	17	IL10RB
3.18e-16	0.594562	0.116	0.024	17	TCIRG1
6.17e-16	0.570263	0.182	0.058	17	RAB27A
1.05e-15	0.625906	0.129	0.03	17	MOB3A
1.34e-15	0.667539	0.17	0.053	17	CSK
1.53e-15	0.664806	0.228	0.089	17	ZEB2
2.22e-15	0.589689	0.367	0.211	17	TMEM50A
2.28e-15	0.611354	0.101	0.019	17	GADD45B
2.8e-15	0.650155	0.165	0.051	17	CSRNP1
3.09e-15	0.607288	0.116	0.026	17	OAS1
3.18e-15	0.679758	0.21	0.079	17	GNB1
3.81e-15	0.664951	0.197	0.073	17	LSM10
4.06e-15	0.663783	0.256	0.126	17	METTL9
4.11e-15	0.572308	0.4	0.264	17	LSP1
8.46e-15	0.589364	0.296	0.147	17	CTSC
9.74e-15	0.563757	0.114	0.025	17	ALDH3B1
9.87e-15	0.606728	0.124	0.031	17	ADGRE1
1.14e-14	0.60235	0.142	0.039	17	PICALM
1.31e-14	0.5389	0.124	0.03	17	PLEKHO2
1.54e-14	0.591034	0.337	0.177	17	MFSD1
1.67e-14	0.616295	0.127	0.033	17	DEF8
1.99e-14	0.665532	0.157	0.052	17	RNASE2
2.14e-14	0.632259	0.23	0.096	17	SQRDL
2.88e-14	0.640622	0.122	0.032	17	BACH1
6.59e-14	0.537243	0.132	0.037	17	PLXNB2
1.12e-13	0.58356	0.342	0.188	17	BIN2
1.35e-13	0.595593	0.311	0.158	17	MYH9
1.73e-13	0.545595	0.375	0.213	17	RP11-745O10.4
2.05e-13	0.648948	0.134	0.04	17	VASP
2.2e-13	0.556882	0.101	0.022	17	AHR
2.4e-13	0.622349	0.238	0.109	17	FAM200B
2.82e-13	0.577502	0.149	0.046	17	CD300LF
4.36e-13	0.607505	0.137	0.041	17	SERTAD1
4.52e-13	0.550894	0.347	0.227	17	CNPY3
5.64e-13	0.590251	0.114	0.031	17	LAMP1
7.75e-13	0.594125	0.167	0.06	17	KLF10
9.6e-13	0.556876	0.342	0.194	17	GPSM3
1.05e-12	0.558779	0.225	0.096	17	ADRBK1
1.26e-12	0.575879	0.134	0.041	17	RHOB
1.31e-12	0.50492	0.152	0.051	17	BASP1
1.69e-12	0.576339	0.149	0.05	17	IMPDH1
1.7e-12	0.596298	0.248	0.121	17	C20orf27
1.98e-12	0.597775	0.256	0.132	17	SERINC1
2.63e-12	0.593559	0.101	0.026	17	LPXN
3.94e-12	0.514984	0.347	0.197	17	ARHGDIA
5.44e-12	0.603685	0.159	0.057	17	ADAM10
6.38e-12	0.545003	0.119	0.034	17	ZDHHC20
7.94e-12	0.548752	0.225	0.101	17	TGOLN2
8.1e-12	0.505302	0.362	0.21	17	RTN3
8.98e-12	0.588864	0.159	0.058	17	CNIH4
1.27e-11	0.557131	0.127	0.039	17	TOM1
1.36e-11	0.574542	0.261	0.131	17	CAST
1.75e-11	0.61446	0.137	0.05	17	PEA15
1.88e-11	0.56653	0.233	0.115	17	CAPZA1
2.48e-11	0.562678	0.162	0.06	17	ADCY7
2.75e-11	0.60767	0.185	0.081	17	C4orf48
4.38e-11	0.578985	0.235	0.131	17	HN1
4.43e-11	0.602396	0.2	0.098	17	PRAM1
5.69e-11	0.558496	0.104	0.032	17	RASSF5
6.13e-11	0.558926	0.114	0.034	17	NOTCH2
6.99e-11	0.559018	0.152	0.055	17	SEPT9
7.32e-11	0.531586	0.218	0.098	17	HEXB
8.76e-11	0.569193	0.149	0.054	17	STK10
9.15e-11	0.530438	0.142	0.049	17	UBXN11
1.01e-10	0.543749	0.289	0.163	17	CCND3
1.13e-10	0.556438	0.129	0.043	17	ARF6
1.22e-10	0.552612	0.248	0.127	17	CAPNS1
1.42e-10	0.509138	0.266	0.133	17	KLF2
1.59e-10	0.539651	0.23	0.11	17	UBE2J1
1.7e-10	0.571882	0.195	0.09	17	VAMP3
2.12e-10	0.549084	0.235	0.121	17	SELT
2.13e-10	0.53883	0.241	0.119	17	MVP
2.16e-10	0.561328	0.215	0.112	17	CRTAP
2.42e-10	0.517166	0.109	0.035	17	ROGDI
2.62e-10	0.589872	0.154	0.066	17	MAP3K8
3.57e-10	0.571698	0.127	0.046	17	SEC14L1
4.06e-10	0.504572	0.311	0.181	17	RILPL2
6.31e-10	0.575809	0.119	0.042	17	IRF7
6.65e-10	0.542415	0.233	0.125	17	MOB1A
8.13e-10	0.588635	0.127	0.048	17	MIDN
9.62e-10	0.53403	0.197	0.093	17	FAM45A
1.02e-09	0.522083	0.278	0.153	17	TPP1
1.37e-09	0.509425	0.149	0.058	17	AKIRIN2
1.46e-09	0.531053	0.109	0.037	17	DPH3
2.36e-09	0.530684	0.106	0.035	17	NDEL1
3.14e-09	0.54178	0.119	0.045	17	RBMS1
4.33e-09	0.534665	0.139	0.056	17	GNG2
4.82e-09	0.522351	0.197	0.102	17	ACAA1
5.41e-09	0.532646	0.192	0.094	17	ATP1A1
5.91e-09	0.533348	0.132	0.056	17	LTBR
6.96e-09	0.554798	0.106	0.04	17	RNF166
8.03e-09	0.525144	0.17	0.078	17	AMPD2
8.44e-09	0.506198	0.203	0.099	17	RAB10
9.17e-09	0.513451	0.228	0.119	17	WIPF1
9.37e-09	0.512251	0.101	0.034	17	RP2
1.15e-08	0.533958	0.192	0.104	17	STAT6
1.22e-08	0.505405	0.122	0.044	17	MAPK1
1.45e-08	0.502653	0.106	0.036	17	SNX10
5.69e-08	0.51866	0.129	0.053	17	CDKN2D
7.32e-08	0.507991	0.147	0.067	17	ZNF655
0	3.09957	0.634	0.009	18	FCGR3A	Macrophage progenitor_FCGR3A high
0	2.97414	0.953	0.103	18	FCN1
0	2.89926	0.883	0.065	18	SERPINA1
0	2.77234	0.94	0.241	18	CST3
0	2.74987	0.965	0.232	18	CTSS
0	2.74978	0.987	0.213	18	TYROBP
0	2.69308	1	0.415	18	PSAP
0	2.41855	0.909	0.177	18	FCER1G
0	2.20789	0.991	0.469	18	SAT1
0	1.99694	0.959	0.368	18	S100A11
0	1.98993	0.918	0.33	18	LST1
0	1.7893	1	0.931	18	FTH1
0	1.60523	0.962	0.709	18	HLA-DRB1
3.29e-294	2.30967	0.912	0.236	18	LYZ
2.72e-284	1.30031	0.987	0.92	18	HLA-DRA
4.06e-278	2.45377	0.65	0.018	18	FGL2
5.99e-262	2.44714	0.656	0.025	18	LGALS3
5.19e-259	1.33718	0.968	0.787	18	S100A4
5.03e-252	1.34568	0.975	0.728	18	SRGN
1.44e-241	1.46726	0.972	0.652	18	S100A6
2.33e-231	1.39597	0.943	0.615	18	HLA-DPA1
4.52e-222	1.88278	0.792	0.232	18	TIMP1
2.91e-220	2.05957	0.792	0.151	18	ITGB2
9.17e-218	1.45609	0.855	0.536	18	IFITM3
2.08e-216	1.12132	0.987	0.888	18	ACTB
1.4e-207	2.16074	0.666	0.068	18	CPVL
2.17e-204	2.04292	0.457	0.009	18	CSF1R
3.68e-201	2.23275	0.609	0.032	18	C5AR1
3.84e-199	2.07526	0.517	0.015	18	MPEG1
1.24e-197	2.16417	0.625	0.05	18	TMEM176B
1.89e-193	2.14525	0.685	0.054	18	FPR1
1.95e-192	2.16022	0.423	0.007	18	HMOX1
6.08e-189	2.19828	0.599	0.045	18	COTL1
6.07e-185	2.09822	0.634	0.051	18	CSTA
1.66e-183	1.92064	0.454	0.011	18	PILRA
7.56e-181	0.934036	1	0.898	18	HLA-B
6.79e-180	1.9937	0.659	0.086	18	HCK
8.92e-177	1.12989	0.956	0.697	18	AIF1
5.53e-174	1.66409	0.811	0.273	18	ZFP36
6.53e-173	2.12808	0.536	0.032	18	PLAUR
8.4e-173	2.04225	0.697	0.097	18	RGS2
2.11e-172	2.54767	0.536	0.036	18	G0S2
2.65e-171	1.80938	0.694	0.2	18	JUNB
3.77e-171	1.26347	0.899	0.595	18	HLA-C
2.52e-168	2.02079	0.539	0.034	18	LILRB2
2.81e-167	1.98181	0.479	0.019	18	TNFRSF1B
1.26e-162	1.95847	0.53	0.032	18	FGR
2.13e-159	1.8532	0.442	0.016	18	CD4
1.71e-157	1.81863	0.366	0.007	18	CXCL16
1.12e-154	1.87131	0.527	0.032	18	NCF2
5.58e-154	1.63204	0.65	0.251	18	HLA-DRB5
2.05e-151	1.88983	0.394	0.011	18	LINC01272
8.24e-150	2.03201	0.527	0.034	18	CD14
5.34e-149	1.70789	0.319	0.004	18	ABI3
1.3e-148	2.01845	0.47	0.031	18	NR4A1
4.23e-146	1.89929	0.385	0.013	18	MS4A7
5.26e-146	1.76364	0.344	0.006	18	TGFBI
4.36e-144	1.88893	0.423	0.019	18	CTSH
8.41e-144	1.73209	0.35	0.007	18	SLC7A7
4.99e-143	1.88089	0.502	0.042	18	CD48
2.22e-140	1.90411	0.511	0.069	18	WARS
2.83e-139	1.84916	0.432	0.02	18	CYBB
4.51e-137	1.09714	0.905	0.66	18	HLA-DPB1
7.11e-137	1.35431	0.77	0.341	18	NPC2
3.67e-136	1.88507	0.416	0.021	18	CDKN1A
3.41e-135	1.79793	0.41	0.019	18	TMEM176A
1.12e-133	1.6707	0.306	0.005	18	LILRB1
2.93e-133	1.8883	0.524	0.053	18	AMICA1
1.29e-131	1.87222	0.448	0.034	18	TYMP
3.81e-131	0.970976	0.909	0.693	18	OAZ1
1.1e-130	1.61032	0.303	0.006	18	CTSL
3.27e-128	1.44301	0.77	0.267	18	ANXA2
2.27e-127	1.44693	0.669	0.306	18	HLA-DQB1
3.43e-126	1.67401	0.344	0.01	18	LRRC25
6.83e-126	1.55442	0.322	0.007	18	DOK2
5.49e-121	1.6395	0.609	0.122	18	C1orf162
2.11e-120	1.92095	0.309	0.009	18	APOBEC3A
4.64e-120	1.78075	0.511	0.074	18	CFP
5.76e-120	1.7394	0.379	0.019	18	CLEC7A
6.2e-120	1.72294	0.369	0.016	18	IGSF6
7.16e-120	1.5235	0.662	0.204	18	CTSB
5.41e-119	0.892898	0.962	0.786	18	SH3BGRL3
2.08e-118	1.5071	0.259	0.003	18	CX3CR1
1.16e-116	1.53823	0.65	0.173	18	CARD16
3.94e-114	1.29706	0.76	0.343	18	LCP1
3.15e-113	1.96335	0.394	0.03	18	MS4A6A
8.59e-113	1.49601	0.262	0.004	18	CD86
1.19e-111	1.79738	0.454	0.054	18	CFD
1.63e-111	1.47528	0.675	0.192	18	GRN
6.75e-111	0.912468	0.962	0.792	18	CD52
6.03e-109	1.56263	0.656	0.205	18	DUSP1
5.9e-108	1.56271	0.274	0.006	18	MAFB
5.89e-107	1.41814	0.259	0.005	18	LILRB4
1.29e-106	1.88588	0.445	0.052	18	GPR183
5.88e-106	1.71807	0.426	0.046	18	SAMHD1
4.53e-102	1.62852	0.325	0.017	18	CECR1
2.3e-100	1.69377	0.363	0.028	18	CLEC12A
1.95e-97	1.27421	0.694	0.287	18	ASAH1
2.15e-97	1.41851	0.29	0.01	18	IL10RA
1.27e-96	1.59811	0.426	0.043	18	CD83
2.58e-95	1.72076	0.303	0.015	18	SGK1
4.89e-94	1.48576	0.552	0.145	18	CTSC
4.93e-94	1.31638	0.227	0.004	18	SCIMP
1.54e-92	1.55644	0.508	0.078	18	NAMPT
1.15e-91	1.0309	0.795	0.457	18	ARPC1B
3.48e-91	1.5133	0.448	0.059	18	CASP1
2.35e-90	1.54033	0.322	0.019	18	LY86
4.57e-90	1.41327	0.23	0.005	18	GIMAP4
8.81e-90	1.03089	0.804	0.556	18	IFITM2
4.14e-89	1.37524	0.249	0.007	18	CD300E
4.42e-89	1.37986	0.603	0.186	18	ANXA5
4.4e-87	1.53518	0.448	0.063	18	BCL2A1
8.8e-85	1.37427	0.498	0.204	18	MT2A
2.7e-84	1.47062	0.259	0.011	18	CD68
5.37e-84	1.45164	0.457	0.062	18	MNDA
2.58e-83	1.52176	0.297	0.017	18	IRF8
2.23e-82	1.35827	0.243	0.009	18	C3AR1
9.74e-82	1.47914	0.397	0.058	18	NAAA
1.02e-77	1.02702	0.849	0.548	18	FOS
5e-76	0.95838	0.763	0.49	18	ITM2B
7.1e-75	1.38559	0.24	0.011	18	HBEGF
2.78e-73	1.30481	0.568	0.189	18	RNASET2
6.28e-73	0.794981	0.864	0.647	18	LAPTM5
5.29e-72	1.33634	0.521	0.159	18	C10orf54
1.05e-71	1.32054	0.511	0.137	18	RNH1
5.25e-71	1.346	0.514	0.12	18	STXBP2
2.2e-70	1.35455	0.457	0.093	18	FCGRT
2.73e-70	1.37599	0.274	0.018	18	FCGR2A
3.87e-70	1.13361	0.202	0.006	18	FBP1
3.17e-69	0.665156	0.934	0.791	18	ATP5E
1.16e-68	1.41958	0.306	0.03	18	SLC11A1
2.25e-68	1.40042	0.407	0.083	18	CPPED1
1.81e-67	1.34968	0.451	0.117	18	BID
2.36e-67	1.16458	0.662	0.286	18	TXNIP
2.76e-67	1.36011	0.379	0.069	18	FTLP3
3.55e-67	1.37455	0.533	0.163	18	CXCR4
5.67e-67	0.993866	0.148	0.002	18	GPBAR1
1.6e-66	1.31565	0.215	0.009	18	LGALS2
1.95e-64	0.799147	0.845	0.594	18	PFN1
4.81e-64	0.734721	0.874	0.656	18	ARPC3
8.24e-64	1.32082	0.461	0.125	18	HLA-DMB
1.96e-63	0.848747	0.817	0.564	18	CD63
2.82e-63	1.17315	0.549	0.207	18	PPT1
4.52e-62	0.689941	0.864	0.691	18	RHOA
2.77e-61	1.37433	0.429	0.135	18	HLA-DQA1
2.15e-60	1.06865	0.161	0.004	18	LILRA1
2.19e-60	0.628109	0.953	0.773	18	CFL1
5.61e-60	1.39618	0.391	0.083	18	DUSP6
1.09e-59	1.29941	0.42	0.115	18	CYBA
2.04e-59	1.12072	0.58	0.213	18	CORO1A
1.6e-58	1.19231	0.218	0.013	18	KLF4
3.32e-58	1.29093	0.114	0.001	18	C1QA
1.21e-57	0.95608	0.707	0.346	18	CD53
1.74e-57	1.29336	0.341	0.05	18	FYB
1.79e-57	1.20288	0.259	0.023	18	PLBD1
3.55e-57	0.668019	0.883	0.712	18	CALM2
5.21e-57	1.32222	0.353	0.061	18	NINJ1
8.34e-57	0.979581	0.136	0.002	18	CAMK1
3.62e-56	1.24447	0.404	0.084	18	NAGK
5.27e-56	0.928736	0.136	0.002	18	CD300C
3.11e-54	1.24518	0.268	0.029	18	STX11
3.12e-54	0.653308	0.902	0.712	18	UBC
3.27e-53	0.700775	0.82	0.601	18	ARPC2
4.53e-53	0.922604	0.142	0.003	18	LRP1
4.65e-52	1.21625	0.237	0.021	18	ALOX5
8.66e-52	1.00466	0.615	0.296	18	PTPRC
1.35e-51	1.19912	0.224	0.019	18	AOAH
1.41e-51	1.1354	0.454	0.165	18	PRELID1
6.33e-51	1.10802	0.215	0.016	18	ITGAX
8.54e-51	1.14242	0.17	0.008	18	LILRA5
1.01e-50	0.567958	0.924	0.772	18	SERF2
2.47e-50	1.14288	0.192	0.012	18	SIGLEC10
3.29e-50	0.930138	0.621	0.3	18	ARPC5
4.23e-50	1.16903	0.442	0.12	18	ARRB2
6.43e-50	1.22167	0.379	0.084	18	HERPUD1
9.64e-50	0.914928	0.126	0.002	18	MARCO
1.05e-49	0.834461	0.11	0.001	18	SLAMF7
1.81e-49	1.0008	0.536	0.268	18	LTA4H
2.8e-49	1.03504	0.543	0.227	18	HCLS1
2.01e-48	1.13484	0.461	0.155	18	PECAM1
4.09e-48	0.933645	0.577	0.318	18	PSME2
5.24e-48	1.03815	0.18	0.011	18	MS4A4A
8.91e-48	1.17533	0.23	0.023	18	LILRB3
7.21e-47	0.997555	0.53	0.248	18	CSTB
8.8e-47	1.18329	0.29	0.046	18	GNS
2.79e-46	0.914964	0.681	0.414	18	NFKBIA
3.41e-46	1.1693	0.306	0.055	18	AGTRAP
1.06e-45	1.14313	0.407	0.132	18	LIPA
1.75e-45	1.16664	0.366	0.087	18	CD300A
2.1e-45	1.29145	0.319	0.065	18	ARL4C
5.77e-45	1.03392	0.161	0.008	18	KCTD12
6.02e-45	0.822649	0.716	0.409	18	TSPO
1.79e-44	1.62914	0.136	0.008	18	CCL3
4.23e-44	1.12163	0.259	0.036	18	PLXNB2
1.63e-43	1.07721	0.42	0.117	18	RGS19
5.1e-43	1.01538	0.142	0.007	18	RASSF4
5.42e-43	1.04015	0.167	0.01	18	TREM1
5.62e-43	1.07973	0.246	0.032	18	SCPEP1
6.35e-43	1.02039	0.17	0.011	18	CLEC4A
1.25e-42	0.78511	0.11	0.002	18	CD1D
3.73e-42	1.06821	0.268	0.04	18	C19orf38
1.27e-41	1.10418	0.215	0.026	18	OAS1
1.55e-41	0.97372	0.167	0.011	18	FAM49A
8e-41	1.12805	0.278	0.052	18	SPI1
1.36e-40	0.536226	0.934	0.833	18	HLA-A
2.37e-40	1.10629	0.29	0.055	18	IFNGR1
4.02e-40	1.11341	0.274	0.049	18	PEA15
4.99e-40	1.05725	0.211	0.025	18	UPP1
1.12e-39	1.07204	0.407	0.131	18	CYTIP
2.19e-39	1.07166	0.164	0.014	18	SLC31A2
6.84e-39	1.26152	0.259	0.052	18	ZFP36L1
1.09e-38	0.959276	0.155	0.01	18	HK3
2.77e-38	1.08588	0.397	0.134	18	BTG1
3.21e-38	1.11087	0.243	0.039	18	PFKFB3
1.74e-37	0.863107	0.132	0.007	18	CCR1
2.24e-37	1.08596	0.268	0.048	18	PTPRE
2.37e-37	0.809548	0.104	0.003	18	SECTM1
9.93e-37	1.06106	0.205	0.027	18	SMCO4
1.51e-36	0.871704	0.562	0.267	18	SYNGR2
1.73e-36	1.07598	0.297	0.065	18	MAP3K8
2.19e-36	1.05643	0.391	0.134	18	GNAI2
3.65e-36	1.00058	0.451	0.176	18	MCL1
5.22e-36	1.10045	0.293	0.069	18	MYD88
7.14e-36	0.983464	0.442	0.169	18	AP1S2
1.54e-35	1.09559	0.29	0.068	18	TNFSF10
6.12e-35	1.04141	0.208	0.033	18	SCO2
1.29e-34	0.955766	0.145	0.012	18	ASGR1
1.39e-34	0.737392	0.722	0.469	18	LGALS1
1.55e-34	0.941104	0.155	0.012	18	OSCAR
1.7e-34	0.979115	0.445	0.17	18	EVI2B
2.32e-34	0.886998	0.495	0.238	18	PYCARD
3.02e-34	1.0345	0.186	0.022	18	RAB31
3.07e-34	1.02669	0.347	0.099	18	MGAT1
4.39e-34	1.00972	0.142	0.011	18	LILRA2
4.41e-34	0.825283	0.584	0.298	18	CAP1
5.55e-34	0.973665	0.397	0.158	18	TBXAS1
8.69e-34	0.949847	0.142	0.011	18	CEBPB
8.76e-34	0.966415	0.202	0.027	18	SMAP2
9.27e-34	1.00763	0.41	0.159	18	TMSB4XP4
1.04e-33	0.906478	0.145	0.011	18	NPL
1.5e-33	0.933288	0.136	0.009	18	CEBPD
3.16e-33	1.02193	0.312	0.083	18	ZFAND5
4.65e-33	1.01902	0.18	0.022	18	LYST
2.36e-32	0.963646	0.284	0.066	18	REEP5
2.47e-32	0.97489	0.334	0.121	18	C20orf27
3.72e-32	0.917653	0.161	0.017	18	KYNU
6.44e-32	0.888215	0.445	0.211	18	AP2S1
1e-31	1.16237	0.256	0.061	18	POU2F2
1.26e-31	0.976353	0.155	0.016	18	RNASE6
1.54e-31	0.982594	0.224	0.039	18	LY96
2.02e-31	1.08348	0.284	0.082	18	ISG15
2.28e-31	0.955286	0.205	0.032	18	ITGAL
6.32e-31	0.986942	0.3	0.08	18	HLA-F
9.22e-31	0.960276	0.148	0.014	18	VCAN
1.2e-30	0.943861	0.328	0.097	18	SELPLG
1.65e-30	0.949144	0.158	0.017	18	TNFAIP2
1.77e-30	0.924267	0.432	0.174	18	ADGRE5
1.92e-30	0.919267	0.24	0.046	18	CD300LF
1.98e-30	0.797127	0.126	0.009	18	NFAM1
2.09e-30	0.97093	0.366	0.13	18	FLNA
3.33e-30	0.996134	0.347	0.119	18	TNFSF13B
5.02e-30	0.856889	0.438	0.221	18	LY6E
5.32e-30	0.771912	0.555	0.342	18	GLUL
6.87e-30	0.876321	0.132	0.011	18	CD93
8.94e-30	0.883352	0.448	0.189	18	CTSD
9.24e-30	0.794737	0.117	0.007	18	DUSP2
9.47e-30	0.853743	0.155	0.016	18	UNC119
3.55e-29	0.906209	0.155	0.018	18	ICAM1
9.35e-29	0.983364	0.312	0.094	18	MYO1F
2.48e-28	0.694412	0.104	0.005	18	RP11-1143G9.4
2.92e-28	0.59921	0.726	0.499	18	MYL12A
3.95e-28	0.747322	0.101	0.006	18	RAB20
5.02e-28	0.882932	0.189	0.03	18	C9orf72
6.79e-28	0.88605	0.136	0.013	18	SLC2A6
7.92e-28	0.605765	0.817	0.617	18	S100A10
1.78e-27	0.686039	0.584	0.334	18	COX8A
2.72e-27	0.924325	0.129	0.015	18	LPAR6
4.2e-27	0.790571	0.514	0.268	18	HCST
5.35e-27	0.885899	0.379	0.155	18	THEMIS2
6.36e-27	0.681288	0.101	0.006	18	LINC01503
6.8e-27	0.921768	0.287	0.078	18	MXD1
8.42e-27	1.00045	0.274	0.086	18	STK17B
9.13e-27	0.863788	0.155	0.024	18	NAGA
1.87e-26	0.799908	0.454	0.225	18	ATP6V0B
2.57e-26	0.885327	0.243	0.059	18	GRINA
9.98e-26	0.853398	0.139	0.017	18	ITGB2-AS1
2.24e-25	0.937908	0.224	0.054	18	SEPT9
2.74e-25	1.01218	0.18	0.034	18	CD36
3.19e-25	0.8977	0.328	0.122	18	RHOC
4.53e-25	0.918983	0.259	0.07	18	RNF149
4.69e-25	0.925769	0.177	0.031	18	RASSF5
1.15e-24	0.771501	0.104	0.009	18	TLR2
2.6e-24	0.826422	0.186	0.034	18	TMSB4XP8
2.76e-24	0.76554	0.514	0.298	18	SOD2
4e-24	0.758858	0.11	0.009	18	METRNL
1.15e-23	0.775908	0.126	0.015	18	MTSS1
1.68e-23	0.809853	0.407	0.177	18	BLVRA
1.98e-23	0.822357	0.372	0.146	18	GRB2
2e-23	0.714535	0.104	0.008	18	FPR2
2.8e-23	0.818531	0.391	0.176	18	PCBP1
4.93e-23	0.873019	0.148	0.024	18	TCIRG1
5.82e-23	0.81191	0.161	0.029	18	FTH1P10
7.17e-23	0.858082	0.35	0.143	18	IQGAP1
7.73e-23	0.86413	0.284	0.09	18	LYN
7.74e-23	0.622005	0.606	0.385	18	FKBP1A
8.82e-23	0.780377	0.407	0.194	18	BLOC1S1
9.13e-23	0.783019	0.426	0.206	18	ATP6AP2
1.39e-22	0.836366	0.218	0.053	18	CSK
1.43e-22	0.899578	0.167	0.034	18	FOSL2
2.06e-22	0.867607	0.129	0.019	18	NR4A2
2.31e-22	0.673643	0.546	0.334	18	EMP3
2.41e-22	0.729533	0.117	0.013	18	NLRP3
2.67e-22	0.763239	0.123	0.014	18	PTAFR
3.17e-22	0.755588	0.429	0.196	18	GLRX
5.55e-22	0.843296	0.211	0.05	18	IFNGR2
6.65e-22	0.872692	0.309	0.115	18	NFKBIZ
1.05e-21	0.533517	0.678	0.508	18	PGK1
1.08e-21	0.782814	0.442	0.231	18	IER2
1.35e-21	0.867326	0.164	0.031	18	SLC16A3
1.4e-21	0.765535	0.142	0.023	18	SH3BP2
3.22e-21	0.869149	0.18	0.04	18	VASP
3.22e-21	0.809287	0.12	0.014	18	NCF1C
5.06e-21	0.592922	0.625	0.422	18	DAZAP2
6.73e-21	0.765063	0.142	0.023	18	UTRN
8.77e-21	0.887005	0.262	0.103	18	IFI6
9.62e-21	0.57916	0.606	0.453	18	PLAC8
1.18e-20	0.780939	0.139	0.022	18	ODF3B
1.19e-20	0.826904	0.142	0.025	18	CD33
1.22e-20	0.615618	0.539	0.379	18	HLA-DMA
1.35e-20	0.669027	0.114	0.013	18	SH2B3
1.93e-20	0.811389	0.312	0.118	18	ATP6V0D1
2.22e-20	0.876482	0.205	0.055	18	ADGRE2
2.97e-20	0.657798	0.53	0.304	18	ATP6V0E1
3.14e-20	0.752775	0.117	0.016	18	FCGR1A
3.61e-20	0.723914	0.114	0.015	18	TESC
4.51e-20	0.747689	0.423	0.215	18	LITAF
5.61e-20	0.731682	0.382	0.168	18	CMTM6
5.95e-20	0.827931	0.274	0.112	18	EVI2A
6.89e-20	0.75048	0.167	0.034	18	SOCS3
9.76e-20	0.751551	0.148	0.026	18	GBP1
2.16e-19	0.745273	0.142	0.025	18	EFHD2
2.28e-19	0.698751	0.416	0.206	18	ACTR3
2.51e-19	0.602802	0.505	0.347	18	HIGD2A
4.07e-19	0.690385	0.467	0.264	18	LSP1
5.67e-19	0.749049	0.202	0.051	18	CYTH4
7.41e-19	0.771342	0.104	0.012	18	FFAR2
8.33e-19	0.815058	0.202	0.059	18	ATP6V1B2
8.72e-19	0.639257	0.461	0.293	18	RHOG
9.28e-19	0.538156	0.634	0.449	18	GNG5
9.45e-19	0.719086	0.126	0.019	18	GADD45B
1e-18	0.553361	0.612	0.425	18	TMBIM6
1.16e-18	0.660324	0.47	0.263	18	SDCBP
1.27e-18	0.744904	0.243	0.081	18	SAMSN1
1.66e-18	0.787349	0.29	0.116	18	FAM49B
5.22e-18	0.651472	0.101	0.012	18	P2RY13
6.43e-18	0.698699	0.375	0.173	18	BLVRB
6.7e-18	0.76624	0.328	0.148	18	ALDH2
1.03e-17	0.655056	0.473	0.285	18	PTPN6
1.41e-17	0.80435	0.167	0.04	18	NPTN
4.63e-17	0.766623	0.151	0.033	18	C15orf39
5.65e-17	0.709898	0.271	0.119	18	MVP
7.78e-17	0.709866	0.145	0.031	18	ADGRE1
1.01e-16	0.622763	0.104	0.014	18	MARCKS
1.19e-16	0.76411	0.177	0.047	18	NUP214
1.19e-16	0.746572	0.265	0.099	18	RAB10
1.73e-16	0.62049	0.107	0.015	18	FKBP15
2.89e-16	0.655519	0.132	0.025	18	ALDH3B1
3.53e-16	0.630575	0.388	0.219	18	PSMB9
3.86e-16	0.767229	0.211	0.068	18	MT-TI
4.53e-16	0.734873	0.132	0.026	18	SLC43A2
4.66e-16	0.730912	0.148	0.034	18	NOTCH2
8.28e-16	0.7616	0.189	0.056	18	GABARAPL1
9.34e-16	0.750218	0.205	0.076	18	OSTF1
1.17e-15	0.726247	0.24	0.086	18	NECAP2
1.57e-15	0.696565	0.315	0.144	18	ATG3
2.68e-15	0.729798	0.211	0.075	18	TNFRSF14
2.72e-15	0.616214	0.139	0.031	18	MOB3A
3.81e-15	0.719575	0.192	0.057	18	LCP2
5.62e-15	0.716188	0.227	0.078	18	KLF3
5.71e-15	0.696341	0.148	0.035	18	BRI3
5.9e-15	0.673155	0.356	0.193	18	CTSA
6.06e-15	0.66764	0.338	0.162	18	ZYX
7.22e-15	0.729509	0.164	0.045	18	TNFAIP8L2
8.01e-15	0.716646	0.259	0.119	18	SULT1A1
9.88e-15	0.681735	0.278	0.117	18	SDHB
9.98e-15	0.603135	0.435	0.248	18	LGALS9
1.02e-14	0.675005	0.328	0.171	18	ARPC4
1.07e-14	0.697768	0.252	0.102	18	ACAA1
1.17e-14	0.612341	0.379	0.208	18	RAB7A
1.35e-14	0.663463	0.325	0.163	18	FAM26F
1.7e-14	0.657639	0.36	0.184	18	OAZ2
1.71e-14	0.636039	0.36	0.188	18	GLIPR1
2.67e-14	0.693383	0.271	0.125	18	MOB1A
2.92e-14	0.656934	0.132	0.029	18	GNA13
3.55e-14	0.600442	0.101	0.016	18	MIR22HG
3.6e-14	0.673028	0.297	0.13	18	HN1
3.78e-14	0.715715	0.278	0.122	18	PLSCR1
5.03e-14	0.717471	0.161	0.046	18	UBE2D1
5.29e-14	0.637329	0.372	0.221	18	CHMP1B
6.71e-14	0.615417	0.375	0.206	18	FAM96A
7.55e-14	0.597656	0.454	0.266	18	PLEK
7.57e-14	0.614221	0.372	0.196	18	ACTR2
9.8e-14	0.649149	0.123	0.027	18	ARAP1
1.07e-13	0.725247	0.177	0.058	18	PQLC3
1.51e-13	0.634547	0.454	0.303	18	ID2
1.59e-13	0.576197	0.448	0.263	18	CAPZB
1.71e-13	0.643627	0.331	0.162	18	RGS10
5.61e-13	0.68456	0.123	0.03	18	PIK3AP1
5.7e-13	0.567757	0.104	0.019	18	RELT
6.65e-13	0.642493	0.11	0.025	18	TTYH3
7.21e-13	0.60724	0.117	0.027	18	USP3
8.05e-13	0.634289	0.158	0.044	18	PAK1
1.03e-12	0.709266	0.189	0.07	18	CAPN2
1.05e-12	0.648166	0.123	0.03	18	TSPAN14
1.4e-12	0.517319	0.511	0.346	18	GSTO1
1.44e-12	0.689596	0.221	0.099	18	LAP3
2.38e-12	0.628645	0.312	0.166	18	CALM3
3.69e-12	0.561836	0.344	0.181	18	RILPL2
4.45e-12	0.671964	0.18	0.064	18	POLE4
5.27e-12	0.781132	0.104	0.023	18	HES1
8.22e-12	0.686602	0.139	0.041	18	RHOB
8.91e-12	0.667328	0.196	0.082	18	RAP1A
9.02e-12	0.609554	0.328	0.178	18	MFSD1
9.08e-12	0.610664	0.183	0.064	18	NUMB
9.46e-12	0.560679	0.101	0.023	18	REEP4
1.13e-11	0.593094	0.36	0.218	18	LRRFIP1
1.46e-11	0.59696	0.278	0.142	18	SDHD
1.61e-11	0.611256	0.104	0.023	18	SEMA4A
2.03e-11	0.588851	0.104	0.023	18	PLEKHO1
[truncated: 1,062 more rows]
