# Supplementary material for: Comparative transcriptomic analysis of hematopoietic system between human and mouse by Microwell-seq
Source: Cell Discov. 2018 Jul 3;4:34. doi: 10.1038/s41421-018-0038-x (PMC6028447; doi:10.1038/s41421-018-0038-x)
Supplement: Supplementary file 3 — Table S2 [file 41421_2018_38_MOESM3_ESM.xlsx]

## Sheet: Mouse HSPCs
Supplementary Table S2 Markers of mouse hematopoietic stem and progenitor cells
There are 19 subpopulations, and the cell clusters and gene list were generated using SEURAT package in R.
p_val	avg_diff	pct.1	pct.2	cluster	gene	Cell type
0	0.417074	0.981	0.831	1	Lcn2	Neutrophil progenitor_Lcn2 high
0	0.399119	0.313	0.368	1	Ap2s1
0	0.38493	0.47	0.526	1	Ifitm2
0	0.375513	0.355	0.42	1	Pfdn5
0	0.37028	0.974	0.914	1	Ly6c2
9.95E-312	0.362453	0.524	0.466	1	I830127L07Rik
0	0.357659	0.274	0.344	1	Sec61g
0	1.17261	0.153	0.011	2	Ighg1	Neutrophil progenitor_Ighg1 high
0	1.01682	0.61	0.226	2	Igkc
0	0.753485	0.997	0.922	2	Mpo
0	0.651397	0.889	0.803	2	Actb
5.01693e-305	0.647082	0.417	0.307	2	Cd177
0	0.544969	0.689	0.628	2	Hp
0	0.487125	0.913	0.668	2	Ltf
0	0.451961	0.37	0.421	2	Eif4a1
0	0.449467	0.321	0.376	2	Tpi1
0	0.411211	0.984	0.893	2	Lyz2
0	0.396092	0.453	0.526	2	Ifitm2
0	0.384284	0.963	0.821	2	Chil3
0	0.374635	0.413	0.473	2	Cnbp
0	0.364572	0.423	0.5	2	Atp5a1
0	0.358936	0.271	0.347	2	Arhgdia
0	0.358599	0.345	0.433	2	Pgls
0	0.351476	0.466	0.531	2	Tubb5
0	1.19237	0.988	0.652	3	Prtn3	Monocyte progenitor cell_Prtn3 high
0	0.984006	1	0.949	3	Elane
0	0.904713	0.835	0.422	3	Gstm1
0	0.874495	0.972	0.73	3	Srgn
0	0.837526	0.961	0.7	3	Ctsg
1.60493e-272	0.815399	0.578	0.257	3	Rgcc
2.11506e-302	0.802417	0.597	0.246	3	Prss57
0	0.780685	0.876	0.514	3	Nkg7
0	0.780344	0.921	0.591	3	Ms4a3
0	0.737119	0.999	0.924	3	Mpo
3.52076e-194	0.72378	0.345	0.113	3	Vat1
1.37191e-270	0.712949	0.707	0.391	3	P4hb
5.02348e-245	0.700397	0.641	0.318	3	Cst7
2.14117e-232	0.692299	0.621	0.322	3	Hspa5
1.81224e-253	0.660961	0.764	0.456	3	Calr
7.45675e-222	0.659857	0.645	0.355	3	Clec12a
6.64347e-155	0.652016	0.424	0.205	3	Rnaset2a
4.59201e-146	0.651469	0.383	0.173	3	Rnaset2b
7.74024e-135	0.633359	0.301	0.115	3	Alas1
2.63129e-188	0.613599	0.664	0.376	3	Mt1
2.06593e-139	0.588077	0.424	0.203	3	Ifngr1
3.87066e-113	0.587364	0.281	0.116	3	Sdf2l1
0	0.580476	0.977	0.782	3	Plac8
3.72507e-177	0.579181	0.643	0.385	3	Ybx1
1.38722e-210	0.559703	0.786	0.517	3	Pabpc1
1.55009e-130	0.543708	0.511	0.276	3	Pdia6
3.72145e-98	0.534096	0.372	0.193	3	Atp6ap2
3.16429e-161	0.512254	0.723	0.479	3	Lta4h
6.473e-98	0.5087	0.176	0.054	3	Mgl2
4.11231e-223	0.507576	0.868	0.632	3	Cd63
2.34961e-100	0.501699	0.427	0.231	3	Fcgr3
2.36364e-98	0.498188	0.429	0.238	3	Hsp90b1
1.02964e-115	0.491049	0.487	0.274	3	Igfbp4
3.2788e-101	0.48794	0.455	0.257	3	Napsa
3.00918e-85	0.486639	0.259	0.114	3	Gatm
9.80104e-151	0.485043	0.734	0.492	3	Serbp1
4.07987e-157	0.475041	0.774	0.536	3	Sec61b
4.77707e-180	0.469219	0.805	0.551	3	Rpl22
4.15463e-130	0.46829	0.673	0.441	3	Dbi
2.84853e-185	0.465695	0.843	0.598	3	Rpl27
3.92977e-86	0.463438	0.395	0.22	3	Manf
4.55488e-92	0.463315	0.338	0.169	3	Ptgr1
1.4408e-123	0.459617	0.65	0.421	3	Tmem256
0	0.459301	0.992	0.892	3	Rps29
4.54422e-72	0.457624	0.246	0.114	3	Atp8b4
3.26639e-75	0.457594	0.239	0.107	3	Dmkn
1.87395e-78	0.455906	0.215	0.089	3	Impdh1
5.15155e-101	0.455306	0.544	0.33	3	Ramp1
3.58864e-78	0.445171	0.163	0.054	3	Slc28a2
2.14853e-155	0.442945	0.799	0.555	3	Rps10
6.86478e-70	0.442382	0.271	0.135	3	Kdelr2
4.51227e-75	0.441679	0.223	0.094	3	Neu1
8.58847e-80	0.441037	0.396	0.225	3	Tmed9
4.22913e-105	0.432879	0.604	0.393	3	Rpl7a
8.9598e-160	0.430313	0.823	0.605	3	S100a11
6.89644e-79	0.42681	0.313	0.162	3	Mfsd10
3.74781e-66	0.422118	0.18	0.071	3	Nucb2
1.19006e-96	0.420901	0.539	0.334	3	Ssr2
1.75016e-111	0.419281	0.735	0.537	3	Sem1
2.61151e-62	0.418425	0.196	0.087	3	Gtf2f2
1.01289e-65	0.414442	0.383	0.233	3	Suclg1
1.12924e-82	0.414159	0.453	0.27	3	Anxa3
8.91265e-66	0.413433	0.26	0.131	3	Svip
2.28154e-63	0.410078	0.162	0.062	3	B4galt6
9.26645e-58	0.409635	0.217	0.104	3	Plscr3
3.68861e-64	0.406515	0.173	0.069	3	Atg12
1.02385e-85	0.405124	0.45	0.271	3	Pdia3
2.1785e-188	0.396537	0.938	0.807	3	Rps12
4.46616e-65	0.394892	0.442	0.288	3	Ndufb3
2.58045e-65	0.394587	0.356	0.207	3	Mtdh
5.43324e-117	0.392855	0.737	0.514	3	Rpl36al
5.98507e-79	0.390678	0.492	0.308	3	Ap3s1
4.62478e-114	0.388324	0.77	0.563	3	Serpinb1a
3.32039e-154	0.386567	0.882	0.688	3	Eif5a
8.45027e-58	0.385471	0.207	0.098	3	Elovl5
2.73836e-108	0.385346	0.684	0.46	3	Krtcap2
3.70392e-61	0.383641	0.336	0.194	3	Med21
2.07623e-86	0.383554	0.555	0.362	3	Eif2s2
1.30953e-52	0.381398	0.155	0.063	3	Pxylp1
4.18911e-284	0.380719	0.987	0.915	3	Gpx1
1.35998e-56	0.379091	0.251	0.132	3	Selenos
3.16843e-61	0.378239	0.323	0.187	3	M6pr
8.66713e-75	0.378052	0.467	0.29	3	Spcs2
3.17469e-211	0.377727	0.949	0.786	3	Rplp2
1.89882e-52	0.377599	0.202	0.096	3	Cldn15
2.262e-55	0.377109	0.247	0.131	3	Tmed2
3.8118e-47	0.375152	0.236	0.127	3	Nars
2.8703e-138	0.374806	0.833	0.608	3	Rpl9
5.71279e-66	0.373331	0.341	0.192	3	Gsr
1.01904e-57	0.373037	0.338	0.204	3	Dnaja1
1.48177e-50	0.368199	0.242	0.132	3	Mrpl19
4.5881e-95	0.366432	0.648	0.44	3	Ssr4
3.51163e-54	0.365769	0.313	0.185	3	Ostc
7.10451e-108	0.364415	0.726	0.505	3	Eef1b2
1.12652e-135	0.363849	0.859	0.653	3	Rps28
4.64432e-53	0.360319	0.381	0.237	3	Mgst2
2.97929e-147	0.359697	0.905	0.727	3	Rpl39
2.22242e-57	0.356679	0.466	0.318	3	Tmbim6
7.14957e-78	0.356196	0.648	0.462	3	Rpl22l1
8.10894e-147	0.356048	0.899	0.712	3	Rps25
2.86904e-50	0.355811	0.34	0.217	3	Pnp
3.09455e-43	0.355065	0.265	0.154	3	Ptpn7
2.03261e-124	0.354246	0.859	0.664	3	Rpl23a
4.55802e-122	0.353263	0.213	0.077	3	Vcam1
4.95889e-50	0.352931	0.378	0.244	3	Sec62
9.82701e-63	0.352789	0.493	0.336	3	Lamtor2
0	1.1933	0.998	0.906	4	Ngp	Neutrophil progenitor_Ngp high
0	1.06991	0.999	0.94	4	Camp
0	0.993504	0.95	0.674	4	Ltf
0	0.902184	0.99	0.824	4	Chil3
0	0.852703	0.726	0.444	4	Anxa1
1.29674e-302	0.814907	0.634	0.37	4	Cybb
0	0.809059	0.991	0.896	4	Lyz2
0	0.807374	0.993	0.844	4	Lcn2
0	0.802549	0.969	0.753	4	Wfdc21
8.10272e-188	0.778995	0.231	0.106	4	Itgb2l
6.00697e-238	0.777578	0.542	0.298	4	Cd177
3.26994e-180	0.752847	0.33	0.172	4	Chil1
5.01232e-216	0.666997	0.634	0.408	4	Ifitm6
4.11021e-166	0.593608	0.265	0.182	4	Adpgk
1.65447e-95	0.573058	0.146	0.072	4	Plbd1
5.85746e-185	0.560295	0.617	0.462	4	I830127L07Rik
3.20219e-205	0.553347	0.429	0.344	4	Ccnd3
1.21134e-207	0.53056	0.464	0.412	4	Hmgb2
2.45494e-138	0.530199	0.347	0.241	4	Lrg1
4.54399e-138	0.521822	0.2	0.147	4	Rflnb
8.69453e-132	0.520015	0.225	0.163	4	Cdkn2d
5.57429e-167	0.517787	0.445	0.351	4	Cebpe
5.32307e-220	0.509034	0.808	0.656	4	Prdx5
2.19018e-142	0.504386	0.293	0.222	4	Mcemp1
2.65809e-148	0.49888	0.242	0.182	4	Cd9
2.40225e-205	0.490303	0.684	0.554	4	Cd52
2.02393e-198	0.465255	0.793	0.644	4	Pglyrp1
6.07249e-154	0.461285	0.325	0.27	4	Clec4a2
8.54594e-96	0.460563	0.164	0.111	4	Orm1
9.12635e-76	0.456588	0.18	0.12	4	Ly6g
9.71368e-174	0.427645	0.501	0.45	4	Cotl1
1.25844e-157	0.409391	0.749	0.666	4	Hmgn2
6.13148e-101	0.39662	0.64	0.534	4	Fcnb
3.57157e-160	0.367177	0.754	0.688	4	Cyba
1.91744e-128	0.351888	0.709	0.628	4	Hp
0	1.53289	0.676	0.076	5	Ms4a6c	Monocyte progenitor_Ms4a6c high
0	1.39956	0.555	0.052	5	F13a1
0	1.27605	0.581	0.066	5	Irf8
0	1.22615	0.906	0.378	5	Lgals1
0	1.17228	0.758	0.195	5	Emb
0	1.05989	0.666	0.175	5	Glipr1
0	0.905723	0.959	0.575	5	Ly6e
0	0.903946	0.459	0.104	5	S100a10
0	0.825456	0.763	0.314	5	H2afy
0	0.80127	0.353	0.061	5	BC035044
1.05215e-285	0.748689	0.277	0.041	5	Ass1
0	0.745245	0.824	0.425	5	Psma7
2.19594e-278	0.737972	0.617	0.249	5	Vim
0	0.715094	0.241	0.019	5	Ly86
0	0.714745	0.865	0.492	5	Sub1
1.40002e-276	0.708506	0.515	0.177	5	Psap
9.60802e-270	0.698167	0.35	0.08	5	Selplg
4.85928e-286	0.682368	0.668	0.292	5	Erp29
3.50042e-240	0.677156	0.645	0.296	5	Slpi
5.38994e-300	0.66822	0.27	0.039	5	Tifab
0	0.663139	0.809	0.401	5	Tmsb10
0	0.647977	0.988	0.783	5	Plac8
1.71922656153271e-316	0.64576	0.215	0.019	5	Ifi209
6.56063e-250	0.640805	0.396	0.115	5	Slc25a4
0	0.638852	0.218	0.019	5	Ccr2
1.76002e-271	0.636061	0.751	0.377	5	Ybx1
6.4152e-298	0.628139	0.728	0.339	5	Psmb8
8.11506e-307	0.622716	0.707	0.316	5	Ramp1
2.56179e-305	0.612217	0.865	0.516	5	Cst3
5.30089e-257	0.612132	0.642	0.289	5	Zfp706
3.95192e-287	0.604735	0.369	0.093	5	H2-DMa
0	0.597489	0.841	0.445	5	Npm1
2.02977e-224	0.588698	0.207	0.028	5	C1galt1c1
1.29048e-196	0.585143	0.297	0.077	5	Arhgap17
1.45941e-244	0.582583	0.192	0.02	5	Serpinf1
7.17095e-286	0.582364	0.819	0.442	5	Mif
0	0.580747	0.972	0.735	5	Slc25a5
1.09657e-258	0.580122	0.649	0.292	5	Prdx1
6.30617e-212	0.576388	0.652	0.323	5	Mrpl33
1.52934e-224	0.574655	0.408	0.135	5	Sell
1.5073e-247	0.568688	0.682	0.331	5	Akr1a1
6.46538e-196	0.568248	0.227	0.044	5	Prdx4
1.68452e-267	0.567119	0.219	0.03	5	Csf1r
2.55176e-175	0.566622	0.256	0.063	5	Itm2c
5.90044e-268	0.56541	0.863	0.513	5	Pabpc1
3.24442e-233	0.563707	0.547	0.225	5	Lamp1
6.35769e-307	0.558114	0.932	0.648	5	Rps28
5.17115e-243	0.548256	0.285	0.063	5	Fabp5
8.38495e-217	0.547885	0.396	0.132	5	Fkbp1a
2.48785e-273	0.547086	0.853	0.495	5	Eef1b2
4.12537e-173	0.546785	0.294	0.085	5	Unc93b1
1.81005e-163	0.545426	0.177	0.028	5	Bex6
5.38502e-268	0.544945	0.838	0.48	5	Hsp90ab1
6.11018e-202	0.539853	0.299	0.079	5	Cd48
1.93149e-271	0.538649	0.893	0.573	5	Eef1a1
4.17147e-264	0.531811	0.885	0.546	5	Rpl22
1.96739e-194	0.530877	0.74	0.426	5	Rps6
5.82776e-231	0.529818	0.31	0.082	5	Cd34
0	0.528345	0.992	0.855	5	Rps26
8.00553e-275	0.527808	0.38	0.107	5	Cfp
2.10013e-234	0.526958	0.687	0.342	5	Cdk4
1.00209e-274	0.519244	0.791	0.419	5	Gas5
0	0.518699	0.97	0.739	5	Rps5
4.47641e-184	0.512532	0.463	0.192	5	Pycard
2.33579e-209	0.506186	0.523	0.225	5	C1qbp
1.61369e-298	0.500187	0.945	0.673	5	Rps18
1.25119e-198	0.499374	0.158	0.018	5	Tpm4
9.16092e-235	0.498128	0.872	0.568	5	Rpl27a
9.71552e-149	0.496104	0.425	0.183	5	Sdhb
5.69676e-225	0.494976	0.723	0.384	5	Rpl7a
2.20318e-212	0.493369	0.216	0.04	5	Ctsc
0	0.490677	0.986	0.817	5	Rplp0
0	0.487854	0.971	0.658	5	Prtn3
1.45774e-198	0.487197	0.311	0.093	5	Ctsh
6.87032e-223	0.486248	0.589	0.271	5	Pdia6
3.6743e-286	0.486184	0.944	0.71	5	Rps25
0	0.485326	0.963	0.731	5	Rps23
5.14967e-280	0.482472	0.961	0.723	5	Rpl39
2.09128e-160	0.481978	0.562	0.284	5	Dek
0	0.481381	0.999	0.892	5	Rps29
2.1124e-231	0.475453	0.87	0.55	5	Rps10
6.47973e-159	0.474063	0.334	0.12	5	Phgdh
7.05572e-218	0.46897	0.686	0.357	5	Npc2
0	0.468176	0.989	0.821	5	mt-Cytb
0	0.466419	0.981	0.791	5	Rps2
2.69947e-138	0.465159	0.284	0.096	5	Thyn1
1.70308e-142	0.465121	0.184	0.04	5	Cd93
3.35065e-214	0.462279	0.828	0.507	5	Rpl36al
5.72942e-276	0.462107	0.944	0.679	5	Rps4x
3.94606e-196	0.460515	0.486	0.208	5	Sod1
0	0.456045	0.99	0.85	5	Rps19
5.19257e-148	0.454966	0.165	0.03	5	Ms4a6b
1.37972e-183	0.452494	0.46	0.198	5	Ivns1abp
2.85799e-163	0.452231	0.564	0.285	5	Serinc3
1.82959e-169	0.451732	0.519	0.247	5	Fam96a
5.20936e-187	0.447457	0.147	0.019	5	Pld4
1.96257e-170	0.446474	0.412	0.169	5	Set
7.89002e-242	0.445733	0.762	0.416	5	Eef1g
1.22939e-213	0.443411	0.811	0.487	5	Serbp1
1.33834e-227	0.44223	0.922	0.66	5	Rpl23a
1.54252e-64	0.441807	0.234	0.104	5	Klf2
9.06918e-206	0.439558	0.836	0.532	5	Sec61b
3.57827e-226	0.438859	0.896	0.596	5	Rpl27
2.10352e-194	0.438251	0.886	0.616	5	Ppia
1.02656e-131	0.437221	0.163	0.033	5	Bmyc
0	0.432756	0.979	0.806	5	Rps3a1
1.0389e-163	0.431207	0.829	0.562	5	Tspo
8.97821e-247	0.429474	0.942	0.73	5	Rps16
3.40937e-129	0.427119	0.252	0.083	5	Bst2
1.44434e-203	0.424581	0.773	0.454	5	Krtcap2
2.65653e-174	0.423165	0.45	0.196	5	Hexa
7.11717e-127	0.422552	0.398	0.181	5	M6pr
7.03159e-180	0.421421	0.75	0.446	5	Ran
1.77273e-148	0.420969	0.405	0.176	5	Psme2
1.52208e-224	0.420737	0.924	0.669	5	Rpl19
1.31464e-197	0.419414	0.797	0.483	5	Rpl29
4.47556e-198	0.418924	0.2	0.041	5	Lat2
2.38937e-282	0.416988	0.971	0.805	5	Rps3
2.23455e-201	0.415829	0.711	0.394	5	P4hb
8.75014e-285	0.415823	0.973	0.78	5	Rpl26
1.42928e-106	0.415448	0.241	0.085	5	Uck2
5.14642e-145	0.414741	0.463	0.22	5	Tmed9
7.84353e-273	0.414506	0.973	0.785	5	Rplp2
1.14252e-192	0.412766	0.461	0.198	5	Ctsz
1.08442e-120	0.412107	0.388	0.179	5	Ostc
7.23733e-167	0.411543	0.584	0.304	5	Atp5g3
1.26308e-163	0.409403	0.184	0.038	5	Gng2
2.01624e-155	0.408646	0.59	0.317	5	Cycs
0	0.408239	0.982	0.833	5	Rpl11
4.30472e-188	0.407791	0.761	0.452	5	Rpl22l1
7.62999e-279	0.404932	0.962	0.742	5	Rpl3
7.72797e-207	0.403113	0.89	0.598	5	Rpl12
0	0.402662	0.989	0.862	5	Rplp1
1.94507e-123	0.401127	0.393	0.181	5	Psma5
4.5354e-189	0.400269	0.912	0.668	5	Rpl35a
1.4741e-197	0.400264	0.772	0.458	5	Calr
6.43255e-165	0.399474	0.975	0.92	5	Ly6c2
1.64076e-175	0.398933	0.589	0.305	5	Clta
2.00963e-182	0.398655	0.802	0.502	5	Cox7b
2.48949e-182	0.397681	0.55	0.27	5	Igfbp4
2.36576e-252	0.397491	0.964	0.759	5	Rpl18
1.00269e-146	0.397193	0.247	0.078	5	Gm2a
6.89044e-141	0.397038	0.367	0.155	5	Paics
1.47289e-238	0.396927	0.953	0.722	5	Rps17
1.71275e-177	0.396806	0.632	0.341	5	Snrpf
3.60013e-119	0.394854	0.529	0.292	5	Pclaf
7.78453e-130	0.394019	0.523	0.279	5	Selenof
2.79743e-150	0.393282	0.482	0.235	5	Hsp90b1
9.82404e-236	0.391138	0.97	0.8	5	Ptma
1.23936e-123	0.390678	0.513	0.275	5	Cks1b
3.23279e-227	0.390466	0.933	0.69	5	Rpl36a
4.85575e-122	0.388721	0.409	0.195	5	Eif3e
2.49997e-204	0.388412	0.95	0.754	5	Rps21
1.89873e-149	0.387964	0.251	0.08	5	Rgs10
1.62545e-291	0.387427	0.975	0.816	5	Rps11
1.51884e-274	0.386952	0.211	0.036	5	Ctss
3.67962e-121	0.386178	0.16	0.036	5	Tmem173
5.91346e-138	0.381825	0.519	0.272	5	Gm14303
7.34699e-141	0.381459	0.373	0.161	5	Zfas1
6.52559e-150	0.380581	0.59	0.324	5	Srsf7
7.98306e-254	0.38005	0.97	0.836	5	Rpl10
7.39795e-116	0.37918	0.189	0.054	5	Bphl
7.34625e-305	0.379004	0.984	0.846	5	mt-Nd1
3.33104e-207	0.378984	0.925	0.678	5	Rpl17
4.7067e-234	0.378661	0.973	0.805	5	Rps12
0	0.378425	0.991	0.866	5	Rps27
1.61421e-123	0.37829	0.289	0.113	5	Nrros
2.70815e-141	0.378228	0.47	0.232	5	Nap1l1
2.32943e-186	0.377773	0.834	0.539	5	Rps27l
9.20736e-151	0.377549	0.494	0.246	5	Slirp
1.33037e-154	0.376904	0.617	0.345	5	Ranbp1
6.16798e-102	0.37588	0.339	0.156	5	Rbbp7
6.18494e-187	0.375161	0.693	0.391	5	Slc25a3
2.70624e-233	0.374809	0.679	0.355	5	Hspe1
7.28296e-129	0.374803	0.377	0.17	5	Lman2
5.8891e-133	0.374647	0.618	0.362	5	Gm15427
1.37086e-167	0.37434	0.871	0.618	5	Hint1
2.07338e-163	0.37278	0.452	0.209	5	H13
1.53083e-115	0.372298	0.111	0.015	5	Gria3
1.79442e-122	0.372131	0.39	0.184	5	Srm
2.87945e-184	0.372031	0.64	0.347	5	Bola2
1.00071e-166	0.371782	0.866	0.597	5	Tpt1
7.33411e-251	0.371733	0.967	0.779	5	Rpl36
3.53841e-116	0.371181	0.281	0.11	5	Gusb
2.37242e-98	0.370615	0.249	0.097	5	Bzw2
2.84101e-195	0.369658	0.463	0.204	5	Idh2
2.79007e-216	0.36962	0.957	0.759	5	Rps13
0	0.368067	0.997	0.937	5	Rpl13
0	0.367929	0.993	0.897	5	Rps9
1.96787e-152	0.367655	0.515	0.263	5	Pa2g4
9.41723e-145	0.367343	0.128	0.02	5	Rasa4
2.21695e-144	0.366955	0.467	0.23	5	Rpn1
3.23925e-178	0.366156	0.734	0.437	5	Dbi
3.95161e-156	0.36565	0.701	0.42	5	Atp5c1
8.149e-137	0.36451	0.59	0.334	5	Tomm7
1.48377e-182	0.363957	0.878	0.606	5	Rpl9
8.99991e-141	0.36357	0.794	0.535	5	Rpl15
4.47042e-188	0.363333	0.901	0.633	5	Rack1
4.94042e-137	0.36258	0.441	0.214	5	Eif3i
1.42925e-157	0.361847	0.702	0.421	5	Gm10736
1.38772e-108	0.359592	0.251	0.095	5	Mrpl4
5.21272e-108	0.358387	0.332	0.15	5	Hspd1
1.01559e-182	0.356775	0.903	0.65	5	Rpl6
1.71156e-200	0.356701	0.952	0.772	5	Rpl38
2.32685e-193	0.356501	0.941	0.722	5	Rpl30
5.90896e-220	0.356492	0.967	0.824	5	Rps24
2.61019e-147	0.353908	0.167	0.036	5	Anxa6
8.68468e-189	0.352332	0.54	0.266	5	Creg1
8.49454e-86	0.351106	0.186	0.063	5	Fh1
8.17101e-201	0.351	0.821	0.514	5	Eef2
2.26863e-142	0.350675	0.436	0.21	5	2410006H16Rik
2.66508e-89	0.350653	0.171	0.053	5	Plppr3
1.64236e-152	0.350516	0.862	0.606	5	Cox6b1
0	1.04207	0.946	0.504	6	Fcnb	Neutrophil progenitor_Fcnb high
0	0.863755	0.999	0.94	6	Camp
0	0.86291	0.901	0.428	6	Anxa1
0	0.830105	0.994	0.751	6	Wfdc21
0	0.788465	0.846	0.35	6	Cybb
0	0.752132	0.998	0.906	6	Ngp
0	0.721818	0.664	0.237	6	Clec4a2
0	0.704297	0.57	0.192	6	Hsd11b1
0	0.703199	0.543	0.155	6	Adpgk
0	0.674135	0.961	0.646	6	Hmgn2
0	0.662408	0.988	0.825	6	Chil3
0	0.660764	0.993	0.896	6	Lyz2
0	0.64844	0.913	0.551	6	Serpinb1a
1.20415e-271	0.644681	0.698	0.336	6	1810037I17Rik
0	0.61992	0.96	0.642	6	Prdx5
3.60462e-293	0.591535	0.365	0.095	6	Itgam
1.26012e-236	0.59049	0.541	0.223	6	Mgst2
7.94756e-235	0.587225	0.433	0.152	6	Ffar2
0	0.58546	0.969	0.627	6	Pglyrp1
0	0.580589	0.578	0.211	6	C3
1.76037e-291	0.579326	0.361	0.094	6	Itgb2l
0	0.56631	0.814	0.42	6	Cotl1
8.66249e-273	0.550607	0.407	0.127	6	Rflnb
1.4181e-242	0.535539	0.332	0.094	6	Orm1
8.61656e-265	0.533967	0.566	0.235	6	Trem3
2.01934e-247	0.529992	0.62	0.283	6	Pclaf
2.18633e-270	0.526823	0.983	0.845	6	Lcn2
2.80957049987279e-317	0.525151	0.599	0.239	6	Arrb2
2.79557e-221	0.518305	0.306	0.087	6	Gca
5.00726e-294	0.517177	0.686	0.319	6	Ccnd3
1.40374e-300	0.510277	0.481	0.169	6	Itgb2
2.82157e-278	0.510042	0.456	0.161	6	Cd9
0	0.509954	0.951	0.669	6	Cyba
2.12448227711736e-322	0.505458	0.535	0.198	6	Mcemp1
5.60699e-180	0.501508	0.381	0.147	6	Glrx
6.76755e-238	0.498536	0.535	0.23	6	Scp2
2.55821e-262	0.49544	0.341	0.098	6	Gsn
3.06047665202772e-309	0.490665	0.891	0.534	6	Cd52
3.66927e-173	0.487114	0.443	0.192	6	Rrm2
7.15933e-136	0.484399	0.863	0.683	6	Ltf
7.3259e-297	0.481175	0.929	0.597	6	S100a11
0	0.477568	0.705	0.326	6	Cebpe
6.53397e-253	0.476931	0.338	0.102	6	Abhd5
4.0534e-181	0.476363	0.358	0.135	6	Asf1b
2.01713e-198	0.467286	0.277	0.081	6	Plp2
2.24648e-252	0.457262	0.821	0.473	6	Lta4h
1.30394e-279	0.455487	0.58	0.251	6	Lmo4
2.77859e-244	0.452812	0.64	0.312	6	Cnn2
0	0.451421	0.568	0.22	6	Lrg1
5.99794e-206	0.443851	0.455	0.194	6	Dstn
1.37085e-179	0.434963	0.264	0.082	6	Tmem216
6.81504e-242	0.433274	0.343	0.11	6	Id2
3.67149e-264	0.423015	0.437	0.162	6	Chil1
3.10759e-184	0.416927	0.691	0.39	6	Hmgb2
2.80473e-208	0.41332	0.512	0.235	6	Pygl
2.74938e-181	0.409557	0.21	0.052	6	4930438A08Rik
5.22579e-200	0.409336	0.456	0.202	6	G6pdx
9.92088e-193	0.408955	0.298	0.101	6	Cpne3
6.6337e-147	0.403629	0.337	0.141	6	Pgp
1.50991e-174	0.38434	0.891	0.627	6	H2afz
1.18407e-190	0.382475	0.372	0.15	6	Ckap4
1.46434e-249	0.380286	0.572	0.269	6	Ltb4r1
2.85573e-208	0.378478	0.415	0.173	6	Agpat2
3.38484e-206	0.374672	0.936	0.677	6	Itm2b
1.45201e-224	0.367594	0.938	0.688	6	Rac2
4.30988e-206	0.363135	0.779	0.469	6	Aldh2
5.10331e-241	0.361334	0.601	0.297	6	Ncf4
1.26442e-141	0.359778	0.262	0.098	6	Marcksl1
1.31116e-113	0.358958	0.241	0.093	6	Mrgpra2b
1.6393e-231	0.3572	0.412	0.167	6	Vsir
1.18748e-132	0.35515	0.177	0.05	6	Tcf19
6.5878e-166	0.351097	0.494	0.254	6	Ostf1
0	1.11107	0.995	0.701	7	Ctsg	Monocyte progenitor cell_Ctsg high
0	1.01215	0.998	0.657	7	Prtn3
0	0.897402	0.998	0.732	7	Srgn
0	0.896944	0.978	0.591	7	Ms4a3
0	0.872711	0.929	0.42	7	Gstm1
0	0.869736	0.963	0.512	7	Nkg7
0	0.868899	0.771	0.245	7	Rgcc
0	0.864139	0.878	0.302	7	Cst7
0	0.785532	1	0.95	7	Elane
0	0.760074	0.756	0.237	7	Prss57
0	0.727212	0.997	0.784	7	Plac8
0	0.682545	0.855	0.364	7	Mt1
0	0.661835	0.821	0.344	7	Clec12a
0	0.631504	0.852	0.383	7	P4hb
0	0.622246	0.92	0.446	7	Calr
0	0.622163	0.416	0.093	7	Dmkn
0	0.616078	0.595	0.193	7	Rnaset2a
0	0.60399	0.783	0.312	7	Hspa5
0	0.588747	0.537	0.162	7	Rnaset2b
0	0.587952	0.882	0.425	7	Dbi
0	0.586848	0.771	0.316	7	Ssr2
7.02876957520816e-317	0.586427	0.829	0.42	7	Rps6
0	0.579743	0.937	0.525	7	Sec61b
0	0.575039	0.789	0.311	7	Ramp1
0	0.57088	0.422	0.107	7	Alas1
0	0.563373	0.986	0.645	7	Rps28
0	0.562553	0.896	0.445	7	Krtcap2
0	0.559555	0.925	0.5	7	Rpl36al
0	0.556048	0.42	0.106	7	Sdf2l1
0	0.552451	0.619	0.202	7	Manf
0	0.550865	0.713	0.261	7	Pdia6
0	0.549822	0.446	0.107	7	Vat1
0	0.541504	0.891	0.442	7	Rpl22l1
0	0.536732	0.879	0.422	7	Ssr4
0	0.523998	0.987	0.73	7	Rps23
0	0.523268	0.666	0.26	7	Gm14303
0	0.518901	0.975	0.59	7	Rpl27
0	0.518412	0.538	0.178	7	Med21
0	0.516479	0.963	0.599	7	Rpl9
0	0.514809	0.511	0.156	7	Ptgr1
0	0.513867	0.99	0.707	7	Rps25
0	0.510768	0.664	0.27	7	Ndufb3
0	0.498849	0.856	0.441	7	Mif
0	0.49592	0.783	0.336	7	Bola2
0	0.491555	0.735	0.322	7	Tomm7
0	0.4889	0.853	0.414	7	Etfb
0	0.486877	0.761	0.334	7	Gm4149
0	0.484992	0.693	0.299	7	Sec61g
0	0.484155	0.544	0.18	7	Atp6ap2
0	0.483118	0.979	0.672	7	Rps18
0	0.482001	0.993	0.721	7	Rpl39
0	0.479845	1	0.893	7	Rps29
0	0.479728	0.516	0.168	7	Ostc
0	0.476545	0.946	0.545	7	Rps10
0	0.4731	0.812	0.378	7	Rpl7a
0	0.472044	0.999	0.925	7	Mpo
2.97452e-277	0.471666	0.266	0.049	7	Fkbp11
0	0.470483	0.98	0.656	7	Rpl23a
0	0.469362	0.749	0.332	7	Snrpf
0	0.469054	0.948	0.542	7	Rpl22
0	0.466946	0.688	0.273	7	Spcs2
0	0.463273	0.843	0.407	7	Tmem256
0	0.463214	0.582	0.217	7	Suclg1
0	0.462063	0.673	0.275	7	Ndufa1
0	0.460796	0.692	0.293	7	Ap3s1
4.1249e-285	0.460233	0.38	0.106	7	Gatm
2.46475e-272	0.45977	0.399	0.119	7	Rps6-ps4
0	0.457846	0.987	0.721	7	Rps17
0	0.456384	0.653	0.268	7	Selenof
6.01812e-296	0.453642	0.952	0.612	7	Ppia
0	0.452418	0.911	0.492	7	Eef1b2
0	0.451442	0.981	0.687	7	Rpl36a
0	0.446504	0.962	0.593	7	Rpl12
0	0.445804	0.564	0.211	7	Wdr89
2.26496e-307	0.445301	0.904	0.524	7	Sem1
0	0.443771	0.609	0.237	7	Slirp
0	0.44292	0.883	0.483	7	Uqcrb
0	0.439683	0.905	0.495	7	Cox7b
0	0.436593	0.905	0.496	7	Atp5g1
2.71567e-279	0.435762	0.392	0.117	7	Rpl36a-ps2
0	0.435686	0.996	0.784	7	Rplp2
7.68305e-283	0.433588	0.398	0.12	7	Svip
4.31405e-308	0.433457	0.7	0.321	7	Mrpl33
0	0.43236	0.595	0.218	7	Fcgr3
6.5193e-258	0.432126	0.413	0.135	7	Ost4
0	0.432101	0.948	0.563	7	Rpl27a
0	0.432093	0.833	0.409	7	Nop10
3.49184e-276	0.425764	0.431	0.142	7	Gm8430
4.26308e-294	0.425448	0.678	0.311	7	Cycs
2.18737e-242	0.422506	0.355	0.106	7	Rps23-ps1
8.66085e-288	0.421713	0.978	0.728	7	Rps16
1.04394819366459e-308	0.420878	0.482	0.166	7	Rpl37rt
2.31605e-285	0.420482	0.434	0.143	7	Rpl14-ps1
1.05068e-282	0.419135	0.516	0.195	7	Smim4
6.5291e-284	0.418861	0.271	0.054	7	B4galt6
0	0.417326	0.875	0.444	7	Npm1
0	0.417309	0.998	0.821	7	mt-Cytb
3.29584e-271	0.41439	0.716	0.354	7	Gm15427
0	0.414297	0.99	0.77	7	Rpl38
2.28843e-292	0.413989	0.406	0.125	7	Kdelr2
8.71139807580548e-317	0.413635	0.912	0.534	7	Rps27l
7.43280067237256e-310	0.412746	0.54	0.205	7	Rps16-ps2
8.07649e-299	0.412644	0.373	0.104	7	Atp8b4
4.11441e-290	0.411373	0.97	0.665	7	Rpl35a
0	0.411371	0.769	0.346	7	Nme1
1.43532e-242	0.410807	0.934	0.63	7	Cd63
0	0.410761	0.581	0.227	7	Hsp90b1
0	0.40889	0.632	0.259	7	1810022K09Rik
3.23561e-307	0.407313	0.534	0.201	7	Pnp
6.52176e-267	0.405787	0.379	0.116	7	Nars
2.19972501651946e-316	0.404022	0.989	0.739	7	Rpl34
5.53164e-256	0.402886	0.408	0.137	7	Ssr3
4.91487e-263	0.402472	0.882	0.528	7	Rpl15
0	0.402465	0.619	0.252	7	AI662270
0	0.402232	0.994	0.827	7	Rpl37a
3.60475167681173e-315	0.400924	0.696	0.32	7	Lamtor2
0	0.398925	0.508	0.174	7	Srm
0	0.395343	0.545	0.206	7	Eif3i
0	0.394744	0.838	0.445	7	Cox7c
0	0.392412	0.996	0.85	7	Rps19
5.83306e-266	0.39154	0.471	0.175	7	Psma5
9.96054e-273	0.390505	0.435	0.151	7	Mcee
8.2328e-261	0.389587	0.383	0.122	7	Selenos
1.05856175931842e-312	0.387409	0.557	0.22	7	Dtymk
0	0.38517	0.625	0.257	7	Anxa3
8.5872e-248	0.384902	0.3	0.078	7	Mcfd2
0	0.382612	0.991	0.787	7	Rps7
3.70398e-290	0.381588	0.357	0.101	7	G6pc3
0	0.379197	0.545	0.196	7	Ifngr1
1.45371e-301	0.378745	0.623	0.273	7	Spcs1
1.2207691414623e-315	0.377371	0.548	0.214	7	Tmed9
0	0.376982	0.999	0.915	7	Gpx1
1.4024e-263	0.37603	0.977	0.72	7	Rpl30
9.5062e-306	0.375594	0.507	0.19	7	Gm9794
1.23594e-302	0.374452	0.992	0.751	7	Rps21
1.43932e-269	0.373928	0.536	0.225	7	Mgst2
1.7997e-230	0.373647	0.426	0.159	7	Ndufb4
0	0.372271	0.992	0.804	7	Rps3
0	0.371988	0.661	0.289	7	Gm2000
8.96116e-295	0.371526	0.479	0.174	7	Chchd1
1.81692361483995e-310	0.371384	0.653	0.293	7	Serp1
2.11238e-282	0.371209	0.94	0.598	7	S100a11
0	0.371148	0.808	0.414	7	Usmg5
6.02435e-296	0.370387	0.547	0.223	7	mt-Nd3
5.49381e-293	0.370386	0.974	0.678	7	Rps4x
4.54762e-272	0.369598	0.966	0.676	7	Rpl17
9.31649114171147e-317	0.369089	0.855	0.471	7	Lta4h
0	0.36906	0.897	0.512	7	Pabpc1
0	0.367247	0.995	0.818	7	Rplp0
0	0.365449	0.661	0.271	7	Gsto1
2.09546e-235	0.365198	0.318	0.093	7	Myb
4.96739e-257	0.363691	0.382	0.127	7	Gm10288
8.7574914361686e-318	0.363681	0.592	0.248	7	Napsa
1.48583470649089e-309	0.363486	0.592	0.249	7	Dpy30
5.30421e-308	0.36348	0.994	0.804	7	Rps12
1.65288e-261	0.363264	0.942	0.616	7	Cox6c
3.17609e-299	0.36272	0.915	0.551	7	Snrpg
1.37549e-288	0.362196	0.987	0.757	7	Rps13
0	0.361991	0.827	0.441	7	Ran
1.89743e-224	0.361375	0.318	0.096	7	Rps19-ps6
0	0.360844	0.811	0.413	7	Gm10736
0	0.359738	0.998	0.855	7	Rps26
0	0.357912	0.591	0.242	7	Rasgrp2
8.68204498856006e-315	0.357052	0.993	0.854	7	Rps27a
2.13493e-232	0.356312	0.39	0.138	7	Mpc1
4.82297156108163e-314	0.355204	0.986	0.739	7	Rps5
8.58964e-278	0.355029	0.313	0.082	7	Impdh1
3.35341e-278	0.353698	0.494	0.194	7	Gm8186
0	0.350679	0.993	0.805	7	Rps3a1
3.23456e-258	0.350365	0.312	0.088	7	Cldn15
0	1.12174	0.992	0.681	8	Ltf	Neutrophil progenitor_Ltf high
0	1.11332	0.961	0.439	8	Anxa1
0	1.09458	0.924	0.397	8	Ifitm6
0	1.07326	0.444	0.05	8	AA467197
0	1.02725	0.662	0.157	8	Chil1
0	1.01958	0.521	0.101	8	Ly6g
0	1.00398	0.999	0.909	8	Ngp
0	1.0005	0.999	0.942	8	Camp
0	0.946323	0.996	0.759	8	Wfdc21
0	0.939254	0.873	0.364	8	Cybb
0	0.934574	0.487	0.094	8	Itgb2l
0	0.920718	0.998	0.829	8	Chil3
0	0.920678	0.412	0.058	8	Plbd1
0	0.918059	0.999	0.848	8	Lcn2
0	0.90882	0.917	0.449	8	I830127L07Rik
5.23937e-300	0.908292	0.742	0.283	8	Ube2c
0	0.876014	0.829	0.289	8	Cd177
6.42720173336239e-311	0.868796	0.594	0.165	8	Adpgk
0	0.853432	0.699	0.223	8	Lrg1
6.60080358162566e-313	0.826213	0.551	0.14	8	Lgals3
0	0.813922	0.937	0.543	8	Cd52
1.43801e-211	0.741975	0.324	0.063	8	St3gal5
8.28566e-237	0.74172	0.527	0.166	8	Cd9
8.20394e-224	0.732935	0.235	0.026	8	Fpr2
0	0.723943	0.999	0.899	8	Lyz2
8.44331e-227	0.704971	0.488	0.149	8	Cdkn2d
6.45186e-265	0.694102	0.602	0.205	8	Mcemp1
8.63566e-190	0.685956	0.384	0.103	8	Itgam
3.41708e-238	0.667041	0.506	0.16	8	Degs1
1.18614e-174	0.665847	0.425	0.135	8	Rflnb
9.59653e-233	0.663794	0.742	0.336	8	Cebpe
3.55026e-246	0.660613	0.652	0.257	8	Lmo4
9.55621e-208	0.65926	0.274	0.046	8	Pirb
2.14843e-305	0.655123	0.953	0.653	8	Prdx5
3.50573e-171	0.652756	0.367	0.103	8	Cpne3
2.73568e-193	0.650201	0.577	0.228	8	Mgst1
4.58838e-209	0.641989	0.457	0.142	8	Cdkn3
8.22903e-179	0.6404	0.377	0.11	8	Dhrs7
1.74107e-164	0.633345	0.323	0.084	8	Plp2
1.72159e-177	0.628095	0.52	0.2	8	Anxa2
7.67827420201881e-320	0.62306	0.962	0.677	8	Cyba
7.59353e-159	0.619715	0.388	0.122	8	S100a6
1.26903e-154	0.611921	0.273	0.064	8	G0s2
2.43195e-208	0.60394	0.391	0.108	8	Slfn2
1.20336e-180	0.602494	0.431	0.142	8	Gpsm3
4.09636e-176	0.601289	0.747	0.396	8	Hmgb2
2.08134e-176	0.601262	0.231	0.037	8	Fgr
2.14128e-211	0.600864	0.254	0.041	8	Ear2
7.4875e-203	0.599774	0.693	0.319	8	Cnn2
4.76533e-213	0.599116	0.509	0.177	8	Itgb2
4.54016e-167	0.597783	0.71	0.364	8	Tuba1c
9.72287e-190	0.593566	0.484	0.176	8	Mettl9
3.35925e-196	0.582542	0.366	0.1	8	Orm1
8.90079e-170	0.58158	0.435	0.154	8	Ckap4
2.00925e-192	0.572255	0.387	0.115	8	Id2
1.30799e-154	0.571932	0.173	0.024	8	Mmp9
2.85997e-141	0.566226	0.466	0.19	8	Ccnb2
3.82722e-298	0.556533	0.966	0.639	8	Pglyrp1
1.41502e-184	0.555737	0.199	0.026	8	Rasgrp4
3.72903e-159	0.551221	0.672	0.341	8	Arl6ip1
4.80488e-114	0.54833	0.362	0.139	8	Cdc20
6.69393e-196	0.547673	0.925	0.658	8	Hmgn2
6.72721e-182	0.545515	0.595	0.255	8	Clec4a2
4.10809e-135	0.54286	0.301	0.088	8	Actn1
4.66538e-188	0.535439	0.684	0.331	8	Ccnd3
6.41014e-187	0.532801	0.785	0.434	8	Cotl1
2.15233e-139	0.529958	0.226	0.049	8	Cd33
7.83247e-146	0.523681	0.545	0.247	8	Trem3
2.48004e-140	0.519905	0.511	0.226	8	Vasp
1.96597e-150	0.518384	0.276	0.073	8	Aldh3b1
2.40634e-141	0.516183	0.217	0.045	8	Lilrb4a
1.17312e-136	0.511113	0.181	0.029	8	Crispld2
4.73925e-162	0.510673	0.53	0.226	8	C3
1.3634e-192	0.501542	0.583	0.252	8	Arrb2
2.49886e-130	0.498726	0.82	0.529	8	mt-Rnr2
3.58614e-124	0.497489	0.219	0.052	8	Plaur
3.81897e-131	0.48867	0.28	0.085	8	Dgat1
2.27363e-166	0.485182	0.597	0.277	8	Ltb4r1
2.15299e-122	0.48477	0.402	0.163	8	Ffar2
3.5362e-180	0.481951	0.915	0.618	8	Hp
6.46049e-159	0.481877	0.498	0.211	8	Zyx
3.3096e-158	0.479268	0.291	0.081	8	Siglece
2.99361e-139	0.4769	0.231	0.055	8	Sh3bp5
1.00401e-130	0.472089	0.5	0.231	8	Cenpa
6.41724e-136	0.469685	0.235	0.057	8	Alox5
3.06961e-105	0.468912	0.226	0.064	8	Cenpf
6.06625e-137	0.460245	0.773	0.466	8	Alox5ap
2.39445e-167	0.459751	0.557	0.256	8	Flna
1.3774e-147	0.4582	0.734	0.407	8	Ifitm3
3.44658e-124	0.455038	0.223	0.058	8	B230208H11Rik
4.24995e-158	0.454989	0.536	0.242	8	Pygl
5.20714e-133	0.452258	0.405	0.166	8	Pnkp
4.5004e-175	0.451943	0.627	0.305	8	Ncf4
1.15343e-141	0.451825	0.25	0.066	8	Mapk13
1.34987e-137	0.450491	0.244	0.064	8	Glipr2
3.47398e-104	0.450413	0.213	0.057	8	4930438A08Rik
5.51702e-86	0.44878	0.226	0.078	8	Kpna2
2.69825e-211	0.444537	0.928	0.635	8	Fcer1g
1.25895e-126	0.443093	0.154	0.024	8	Ankrd22
3.05295e-139	0.438753	0.428	0.18	8	Agpat2
3.11057e-165	0.437752	0.593	0.282	8	Ncf1
2.29288e-127	0.435233	0.14	0.018	8	1700047M11Rik
4.38786e-109	0.434445	0.582	0.319	8	Sri
6.07468e-138	0.434209	0.817	0.525	8	Emp3
2.92233e-104	0.432504	0.405	0.186	8	Hcst
3.50603e-131	0.428802	0.464	0.209	8	G6pdx
4.23702e-96	0.424382	0.146	0.028	8	Xdh
9.53072e-103	0.416646	0.343	0.142	8	Nusap1
1.28061e-91	0.415738	0.153	0.034	8	Slc2a3
1.36125e-76	0.414252	0.255	0.103	8	F630028O10Rik
3.53916e-94	0.412995	0.346	0.157	8	Glrx
5.59529e-110	0.411933	0.115	0.012	8	Inhba
5.79729e-115	0.411799	0.301	0.108	8	Gsn
5.46676e-90	0.411467	0.309	0.128	8	Capg
1.19054e-123	0.407407	0.704	0.411	8	Cdk2ap2
4.36199e-106	0.405657	0.431	0.204	8	Dstn
1.61284e-82	0.405264	0.236	0.087	8	Cklf
9.12096e-104	0.400576	0.182	0.047	8	Sqrdl
1.00097e-130	0.399094	0.461	0.213	8	Lst1
1.21786e-117	0.394591	0.514	0.26	8	Ostf1
6.56096e-141	0.393891	0.534	0.26	8	Rgs19
1.34555e-105	0.392868	0.226	0.071	8	Hck
8.7849e-94	0.392333	0.131	0.024	8	Slfn4
2.5907e-101	0.389055	0.3	0.118	8	Flot2
1.25038e-178	0.387695	0.953	0.718	8	Tyrobp
6.42583e-120	0.387651	0.331	0.132	8	Lasp1
2.08375e-136	0.387102	0.411	0.175	8	Vsir
4.17234e-107	0.383186	0.21	0.061	8	Pilra
4.87639e-143	0.382124	0.911	0.641	8	Coro1a
3.06702e-144	0.381084	0.936	0.696	8	Rac2
2.08394e-117	0.380466	0.935	0.723	8	Calm1
3.2659e-90	0.379896	0.142	0.03	8	Kdm7a
1.14603e-94	0.376241	0.251	0.094	8	Clec5a
8.43184e-96	0.374958	0.464	0.238	8	Mgst2
2.93409e-78	0.374288	0.228	0.087	8	Plk1
3.10577e-95	0.372818	0.225	0.08	8	Nudt4
1.26682e-77	0.371669	0.407	0.213	8	Smc4
1.2612e-114	0.371195	0.292	0.113	8	Grk6
1.8319e-91	0.369985	0.235	0.083	8	S1pr4
1.50605e-98	0.369017	0.377	0.18	8	Ccna2
8.04724e-132	0.368837	0.301	0.111	8	AB124611
2.99758e-99	0.36615	0.13	0.023	8	Padi4
5.06366e-86	0.364768	0.249	0.097	8	Rbms1
2.04582e-133	0.364484	0.157	0.028	8	Lilr4b
2.77004e-103	0.363689	0.668	0.404	8	Gnai2
5.6858e-80	0.363287	0.235	0.092	8	Cyfip2
2.71621e-182	0.36223	0.983	0.818	8	Arhgdib
1.52324e-76	0.362034	0.236	0.094	8	Nadk
3.37367e-78	0.361538	0.457	0.252	8	mt-Rnr1
2.97684e-68	0.360355	0.128	0.031	8	Gadd45g
9.49601e-86	0.356769	0.284	0.122	8	Racgap1
1.47825e-75	0.356334	0.243	0.097	8	Mrgpra2b
3.81548e-86	0.355578	0.315	0.142	8	Ccnb1
2.0668e-76	0.355505	0.196	0.068	8	Ptprc
3.55431e-143	0.354673	0.901	0.609	8	S100a11
1.09385e-80	0.353437	0.198	0.068	8	Kif23
1.55841e-91	0.35334	0.548	0.314	8	Actr3
2.61112e-92	0.352545	0.13	0.025	8	Dfna5
8.5569e-74	0.351406	0.169	0.052	8	Prkcb
0	1.68886	0.414	0.046	9	Ctla2a	Multipotent progenitor_Ctla2a high
1.14485e-187	1.28326	0.251	0.041	9	Myl10
0	1.28213	0.476	0.078	9	Cd34
1.18688e-138	1.22741	0.163	0.019	9	Dntt
1.04148e-273	1.19581	0.388	0.066	9	Adgrg1
4.60384e-241	1.06106	0.499	0.143	9	Ptprcap
3.91824e-189	1.04612	0.226	0.029	9	Tsc22d1
2.30648e-171	1.02566	0.311	0.074	9	Dusp2
1.0901e-282	1.01691	0.697	0.333	9	H2afy
5.30639e-142	0.992738	0.161	0.017	9	Nr4a1
2.0075e-206	0.985082	0.403	0.097	9	Ifitm1
2.10934e-171	0.956703	0.207	0.024	9	Rgs1
3.36717e-206	0.942996	0.397	0.097	9	Tmem176b
5.79119e-190	0.942178	0.258	0.037	9	Sox4
2.0429e-223	0.93177	0.16	0.005	9	Gm2830
9.36304e-140	0.913611	0.271	0.063	9	Pim1
1.20096e-182	0.876323	0.228	0.029	9	Cd27
2.38973e-252	0.837267	0.793	0.431	9	Gas5
3.08141e-151	0.813322	0.157	0.013	9	Gimap6
4.17215e-190	0.808374	0.237	0.034	9	Ccl4
1.37862e-67	0.799253	0.204	0.069	9	AW112010
4.66265e-91	0.788362	0.128	0.018	9	Wfdc17
4.12021e-88	0.781118	0.377	0.185	9	Rgs2
4.06455e-145	0.774916	0.209	0.033	9	Egfl7
7.20024e-117	0.766431	0.406	0.166	9	Zfas1
1.63896e-140	0.764423	0.187	0.026	9	Adgrl4
3.57797e-111	0.742265	0.209	0.044	9	Tspan13
2.02668e-112	0.7414	0.425	0.183	9	Lmo2
3.08709e-145	0.730722	0.127	0.007	9	Myct1
1.1791e-170	0.711557	0.771	0.472	9	H2-K1
1.35362e-111	0.707775	0.318	0.105	9	H2-DMa
6.80014e-79	0.703274	0.235	0.081	9	Junb
3.31377e-90	0.696226	0.212	0.057	9	H2-Q7
5.71528e-132	0.676485	0.64	0.357	9	Psmb8
1.29459e-91	0.668707	0.279	0.095	9	Dapp1
1.74678e-88	0.667172	0.146	0.026	9	Cdkn1a
1.30922e-73	0.65606	0.286	0.117	9	Pnrc1
5.02201e-95	0.655339	0.162	0.031	9	9030619P08Rik
8.69212e-88	0.652162	0.438	0.217	9	2410006H16Rik
6.89461e-164	0.642013	0.13	0.005	9	Flt3
1.21009e-198	0.639185	0.86	0.585	9	Eef1a1
0	0.63332	0.986	0.87	9	Rps27
9.51248e-87	0.625479	0.324	0.124	9	S100a10
7.90378e-68	0.624246	0.212	0.072	9	Gabarapl1
9.87817e-123	0.61978	0.692	0.439	9	Rps6
1.37811e-67	0.618281	0.315	0.143	9	Zfp36
7.9575e-57	0.61281	0.355	0.185	9	Fos
1.50632e-78	0.612425	0.271	0.1	9	Ccnd2
4.38364e-92	0.609468	0.161	0.031	9	Muc13
1.48927e-224	0.607634	0.925	0.688	9	Rps4x
3.59091e-149	0.606648	0.761	0.462	9	Npm1
3.96034e-114	0.603586	0.118	0.01	9	Gpr171
2.36662e-126	0.600113	0.727	0.464	9	Rpl22l1
9.72157e-88	0.596827	0.521	0.297	9	Serinc3
1.4251e-48	0.589716	0.195	0.078	9	Shisa5
1.70926e-191	0.584217	0.901	0.659	9	Rps28
6.11049e-133	0.584068	0.77	0.496	9	Hsp90ab1
6.13048e-124	0.5827	0.708	0.43	9	Eef1g
8.17416e-129	0.578708	0.717	0.419	9	Tmsb10
2.90952e-287	0.578619	0.981	0.811	9	Rps3a1
6.85947e-177	0.576012	0.875	0.614	9	Rpl9
1.51261e-76	0.574391	0.252	0.093	9	Ier3
1.56316e-225	0.569645	0.952	0.792	9	B2m
2.17951e-131	0.568734	0.79	0.528	9	Pabpc1
1.55768e-59	0.567518	0.361	0.191	9	Cdk6
1.24206e-221	0.56438	0.95	0.75	9	Rpl3
2.34219e-135	0.561834	0.792	0.51	9	Eef1b2
1.74247e-243	0.560082	0.97	0.828	9	Rps24
2.09033e-201	0.554017	0.932	0.682	9	Rps18
2.84608e-43	0.551532	0.239	0.111	9	Jun
2.45445e-50	0.548657	0.152	0.049	9	Il2rg
1.32919e-59	0.544456	0.294	0.134	9	Bex3
5.94721e-112	0.54372	0.118	0.01	9	Tespa1
1.19484e-145	0.541261	0.83	0.58	9	Rpl27a
3.77935e-130	0.537155	0.83	0.56	9	Rpl22
2.14253e-94	0.535833	0.109	0.011	9	Angpt1
1.87191e-85	0.532881	0.593	0.371	9	Gm15427
2.48151e-69	0.532364	0.299	0.126	9	Hmgn1
1.93122e-84	0.529899	0.591	0.359	9	Cdk4
1.80635e-225	0.529231	0.952	0.795	9	Rps7
2.43376e-169	0.528675	0.926	0.733	9	Rpl39
3.70028e-62	0.52823	0.125	0.028	9	H2-Q6
3.18645e-180	0.527496	0.922	0.698	9	Rpl36a
1.46011e-43	0.524077	0.428	0.283	9	Malat1
4.03213e-56	0.522797	0.179	0.061	9	Elf1
7.89177e-55	0.52217	0.16	0.049	9	Lat2
2.9063e-160	0.520873	0.891	0.67	9	Rpl23a
2.16671e-212	0.519927	0.959	0.746	9	Rps5
3.36478e-233	0.518956	0.97	0.81	9	Rps3
2.44688e-61	0.517978	0.217	0.078	9	Nme4
1.25534e-210	0.517091	0.958	0.787	9	Rpl26
8.62737e-63	0.515384	0.398	0.21	9	Ivns1abp
2.86419e-57	0.510972	0.333	0.164	9	Paics
6.77155e-263	0.506219	0.986	0.855	9	Rps19
3.8397e-65	0.505502	0.113	0.021	9	Serpina3g
1.35544e-48	0.503911	0.358	0.205	9	Eif3e
2.28774e-262	0.502815	0.981	0.86	9	Rps26
1.80892e-69	0.501988	0.102	0.015	9	Pde4b
5.08525e-91	0.500702	0.191	0.051	9	Ccl3
3.52605e-47	0.495064	0.103	0.024	9	Egr1
4.07902e-39	0.493849	0.304	0.168	9	Xist
3.65088e-66	0.493407	0.335	0.154	9	Selenow
1.48719e-45	0.492842	0.194	0.08	9	Rnf220
9.66046e-71	0.492201	0.184	0.053	9	Tmem176a
1.66402e-87	0.490853	0.701	0.462	9	Mif
1.09978e-46	0.488033	0.201	0.08	9	Hhex
4.89762e-184	0.482548	0.95	0.786	9	Rpl36
1.0764e-148	0.482311	0.909	0.687	9	Rpl17
4.67928e-50	0.482166	0.294	0.145	9	Paip2
2.92853e-97	0.481672	0.769	0.545	9	Rpl15
7.26528e-45	0.478254	0.279	0.141	9	Taf1d
8.82983e-91	0.475605	0.753	0.528	9	Eef2
1.26423e-63	0.47542	0.449	0.249	9	Fkbp3
1.35208e-61	0.473971	0.146	0.038	9	Bmyc
9.56273e-64	0.471986	0.518	0.311	9	Prdx1
5.88385e-56	0.471064	0.285	0.13	9	Slc25a4
3.24271e-41	0.469719	0.159	0.059	9	Ypel3
4.66622e-47	0.468808	0.214	0.091	9	Cd48
4.30154e-48	0.465045	0.125	0.036	9	Mfng
3.34045e-54	0.464538	0.281	0.13	9	Phgdh
6.70878e-38	0.462708	0.138	0.051	9	Cbfa2t3
8.82724e-36	0.461361	0.233	0.121	9	Clk1
2.66847e-235	0.460386	0.986	0.901	9	Rps9
2.07969e-146	0.459445	0.922	0.744	9	Rpl7
5.88387e-113	0.456258	0.843	0.608	9	Rpl27
2.84513e-39	0.455595	0.22	0.104	9	Apobec3
1.81147e-298	0.454448	0.996	0.945	9	Rpl18a
2.50258e-31	0.452939	0.194	0.1	9	Mxd4
2.22565e-148	0.452802	0.928	0.74	9	Rps23
6.45436e-58	0.452149	0.541	0.339	9	Ramp1
6.62841e-45	0.451862	0.141	0.046	9	Sirt3
6.35296e-139	0.450113	0.917	0.73	9	Rpl30
1.00167e-43	0.449317	0.294	0.152	9	Nop58
9.82348e-112	0.448325	0.855	0.609	9	Rpl12
1.32403e-51	0.447366	0.424	0.248	9	Cox7a2l
9.57536e-38	0.446768	0.199	0.092	9	Bst2
1.2122e-48	0.446111	0.128	0.036	9	Bex6
1.3317e-232	0.445833	0.989	0.865	9	Rplp1
2.84788e-30	0.441975	0.217	0.114	9	AC149090.1
3.64138e-47	0.439571	0.293	0.147	9	Fkbp1a
1.16971e-73	0.438821	0.729	0.555	9	Stmn1
7.43034e-43	0.438267	0.189	0.08	9	BC035044
6.46884e-36	0.434134	0.131	0.049	9	Fut8
7.84997e-37	0.433967	0.194	0.089	9	Zfp422
1.8776e-64	0.433046	0.617	0.401	9	Rpl7a
1.37352e-38	0.43264	0.222	0.107	9	Pdrg1
4.20631e-35	0.432573	0.13	0.05	9	Snx14
8.33118e-292	0.429938	0.996	0.939	9	Rpl13
1.89053e-261	0.42928	0.992	0.896	9	Rps29
2.52768e-33	0.428249	0.142	0.056	9	Stk17b
5.85262e-180	0.426919	0.969	0.839	9	Rpl11
1.97281e-119	0.42545	0.908	0.739	9	Rps16
2.18161e-37	0.425345	0.142	0.054	9	Cd69
2.08003e-50	0.424728	0.127	0.034	9	Bcl2
3.64853e-85	0.423818	0.81	0.609	9	Tpt1
4.9363e-47	0.423713	0.118	0.033	9	Zfp36l2
7.96358e-59	0.423079	0.424	0.234	9	Emb
1.36585e-33	0.421644	0.195	0.094	9	Saraf
2.81938e-88	0.419828	0.796	0.565	9	Rps10
6.43619e-121	0.419376	0.919	0.767	9	Rps13
6.53628e-37	0.419029	0.303	0.173	9	Hnrnph1
5.55952e-34	0.41872	0.18	0.081	9	Tap1
3.41764e-37	0.41862	0.232	0.115	9	Hnrnpa1
5.51677e-89	0.416504	0.508	0.272	9	Crip1
1.99188e-47	0.415056	0.447	0.278	9	Pebp1
1.38531e-58	0.413883	0.552	0.355	9	Fxyd5
3.42537e-34	0.413732	0.183	0.083	9	Ankrd10
6.55704e-171	0.412314	0.972	0.827	9	mt-Cytb
8.95544e-32	0.412004	0.363	0.238	9	Srsf5
1.64494e-62	0.411802	0.708	0.516	9	Ddx5
3.19731e-157	0.411603	0.965	0.848	9	Rpl37
1.58542e-43	0.408646	0.348	0.194	9	Ccl9
3.83688e-160	0.408397	0.956	0.823	9	Rps11
3.52867e-45	0.407207	0.19	0.076	9	Fabp5
2.40042e-38	0.406323	0.109	0.032	9	Mef2c
1.2521e-41	0.406099	0.379	0.224	9	Sod1
5.56012e-35	0.405568	0.124	0.044	9	Snord104
1.96575e-152	0.405502	0.951	0.799	9	Rps2
1.26381e-131	0.405356	0.944	0.792	9	Rpl23
1.19184e-129	0.405091	0.91	0.742	9	Fth1
5.3756e-46	0.404852	0.514	0.334	9	Ncl
3.59689e-32	0.400751	0.246	0.136	9	Rps6-ps4
4.41923e-37	0.400603	0.141	0.052	9	Myc
1.54348e-32	0.399906	0.287	0.165	9	Rbbp7
2.81352e-93	0.399679	0.875	0.693	9	mt-Nd2
9.03017e-162	0.397857	0.964	0.824	9	Rplp0
1.67755e-38	0.397772	0.436	0.285	9	Gm14303
8.90134e-48	0.396846	0.102	0.023	9	Mndal
4.39587e-33	0.3966	0.142	0.059	9	Ifi47
5.87285e-38	0.396418	0.343	0.205	9	Ywhaq
3.75833e-128	0.396416	0.934	0.767	9	Rpl18
1.2162e-36	0.395316	0.222	0.105	9	Marcksl1
4.77396e-31	0.394424	0.244	0.135	9	Laptm4a
1.30852e-91	0.394271	0.855	0.661	9	Rpl6
7.38935e-33	0.393849	0.21	0.104	9	Bzw2
2.43475e-132	0.392945	0.939	0.793	9	Rplp2
1.73146e-61	0.391539	0.653	0.453	9	Cnbp
1.13759e-108	0.389533	0.921	0.762	9	Rps21
5.8416e-43	0.387667	0.476	0.311	9	Zfp706
2.01187e-34	0.387458	0.162	0.069	9	Lgals3bp
3.16268e-36	0.383732	0.172	0.074	9	Tspan4
4.51848e-107	0.383495	0.911	0.732	9	Rps17
1.01432e-26	0.382951	0.324	0.21	9	Dnaja1
3.24e-32	0.381775	0.434	0.289	9	Ier2
1.35052e-29	0.381506	0.318	0.197	9	Cct3
1.24696e-34	0.381026	0.347	0.208	9	Impdh2
1.1395e-167	0.38096	0.967	0.854	9	Rpl14
2.51535e-170	0.380245	0.981	0.891	9	Rps15a
2.15304e-104	0.380143	0.918	0.75	9	Rpl34
1.03751e-30	0.379525	0.331	0.209	9	Gm9794
6.51046e-40	0.378844	0.573	0.417	9	H2-D1
5.01978e-116	0.377897	0.936	0.818	9	Rps20
1.45768e-169	0.377724	0.976	0.912	9	Rps14
1.45738e-26	0.377359	0.333	0.214	9	Mtdh
3.82611e-31	0.375685	0.12	0.045	9	Gramd1a
7.96636e-41	0.375587	0.412	0.256	9	Rpl13a
1.29315e-83	0.372894	0.863	0.681	9	Rpl19
1.42887e-33	0.372076	0.365	0.225	9	Cct4
5.22372e-27	0.371606	0.22	0.122	9	Snhg8
1.61048e-41	0.370668	0.37	0.218	9	Idh2
1.07439e-28	0.369458	0.181	0.09	9	Jund
2.97793e-38	0.369084	0.523	0.362	9	mt-Nd5
3.39004e-98	0.36696	0.901	0.72	9	Rps25
4.90848e-27	0.365711	0.221	0.122	9	Cbx1
5.24121e-34	0.362733	0.112	0.038	9	Sh2d5
3.94475e-30	0.361476	0.254	0.143	9	Polr2e
1.77125e-35	0.360849	0.279	0.151	9	Sell
1.83093e-29	0.360691	0.216	0.117	9	Gm15772
1.02684e-21	0.360349	0.204	0.119	9	Acin1
8.06303e-23	0.359605	0.128	0.062	9	Foxp1
9.89014e-102	0.358794	0.916	0.775	9	Rpl21
1.02478e-33	0.35714	0.277	0.161	9	Rpl14-ps1
5.73264e-42	0.356886	0.581	0.408	9	Slc25a3
2.87647e-33	0.356543	0.12	0.045	9	Pla2g16
2.27507e-120	0.356403	0.939	0.79	9	Rps8
1.7992e-26	0.354196	0.17	0.082	9	Ube2r2
6.11833e-26	0.353647	0.243	0.142	9	Gm10288
1.15803e-24	0.352546	0.225	0.128	9	Snx5
4.3104e-52	0.350769	0.69	0.5	9	Rpl29
1.54942e-25	0.350679	0.254	0.15	9	Snhg1
3.03578e-101	0.350483	0.928	0.779	9	Rpl38
3.79453e-53	0.350298	0.771	0.624	9	Ndufa4
0	2.66196	0.922	0.135	10	Car1	Erythrocyte progenitor_Car1 high
0	2.29477	0.857	0.085	10	Car2
0	2.09149	0.65	0.029	10	Mt2
0	1.68843	0.802	0.112	10	Blvrb
0	1.64012	0.713	0.054	10	Aqp1
0	1.50568	0.559	0.019	10	Klf1
1.35227e-264	1.36912	0.628	0.109	10	Fam132a
9.9895e-306	1.36455	0.764	0.183	10	Mrpl52
0	1.25351	0.41	0.013	10	Gm15915
1.66459e-229	1.16996	0.513	0.072	10	Mthfd1
0	1.16303	0.918	0.467	10	Npm1
7.90505e-323	1.16299	0.377	0.011	10	Sphk1
2.68349e-306	1.14663	0.459	0.03	10	Gstm5
0	1.14193	0.399	0.013	10	Ces2g
1.42669e-214	1.10749	0.733	0.231	10	Prdx2
9.91638e-242	1.08843	0.849	0.369	10	Hspe1
1.71167e-275	1.03319	0.349	0.015	10	Rhd
3.46811e-222	1.02464	0.42	0.043	10	Casp3
1.674e-197	1.02203	0.696	0.21	10	Glrx5
3.47408e-195	1.02093	0.833	0.391	10	Mt1
4.98009e-199	1.01012	0.609	0.139	10	Vamp5
1.01376e-227	1.00736	0.467	0.058	10	Alad
0	0.988715	0.96	0.64	10	Atpif1
6.75678e-179	0.984465	0.655	0.192	10	Snhg3
2.25809e-170	0.972993	0.697	0.237	10	C1qbp
2.53242e-171	0.971745	0.557	0.133	10	Cox6b2
2.33511e-205	0.968481	0.88	0.439	10	Gas5
1.8606e-155	0.968305	0.593	0.167	10	Zfas1
1.23416e-271	0.962851	0.341	0.014	10	Tspo2
3.48655e-155	0.952103	0.566	0.154	10	Hspd1
2.39555e-175	0.939777	0.425	0.064	10	Pdlim1
1.97369e-286	0.932407	0.337	0.011	10	Ermap
1.24887e-202	0.922823	0.31	0.021	10	Ctse
1.87562e-167	0.914523	0.501	0.104	10	Gclm
6.07877e-180	0.900899	0.367	0.041	10	Pla2g12a
5.3761e-143	0.894605	0.444	0.093	10	Hmbs
2.39611e-163	0.886623	0.419	0.068	10	Svbp
5.26417e-188	0.873328	0.36	0.037	10	Minpp1
2.93521e-234	0.862214	0.309	0.015	10	Gata1
8.81163e-125	0.859623	0.635	0.238	10	Phb2
2.24631e-141	0.858061	0.753	0.332	10	Ncl
1.09141e-137	0.852459	0.684	0.257	10	Hdgf
6.94039e-154	0.837072	0.365	0.053	10	Asns
7.4954e-126	0.835582	0.686	0.277	10	Hsp90aa1
2.85092e-143	0.831335	0.792	0.369	10	Nme1
2.83074e-221	0.825097	0.313	0.021	10	Smim1
6.1853e-133	0.825087	0.418	0.086	10	1110038B12Rik
5.26284e-123	0.816305	0.497	0.138	10	Pabpc4
1.30747e-154	0.815364	0.342	0.044	10	Mns1
1.07051e-119	0.814407	0.672	0.28	10	Tmem14c
4.62011e-171	0.812686	0.292	0.023	10	Cela1
2.78476e-162	0.810955	0.857	0.434	10	Eef1g
6.84915e-153	0.804336	0.389	0.063	10	Ifrd2
1.10354e-164	0.803025	0.524	0.125	10	Hmgn1
2.62323e-140	0.801106	0.676	0.247	10	Lgals9
2.048e-199	0.794744	0.277	0.018	10	Cldn13
3.51599e-167	0.794574	0.218	0.008	10	Bex4
1.37503e-136	0.791909	0.434	0.093	10	Hmgb3
1.50305e-121	0.78487	0.612	0.221	10	Sod1
5.40812e-218	0.780529	0.26	0.008	10	Abcb4
2.01719e-148	0.780175	0.371	0.059	10	Selenbp1
4.69192e-153	0.777948	0.274	0.023	10	Cpox
6.09327e-127	0.769071	0.656	0.246	10	Metap2
5.6021e-124	0.763758	0.496	0.139	10	Rexo2
4.79475e-140	0.759127	0.32	0.045	10	Hebp1
3.83457e-148	0.752759	0.873	0.52	10	Atp5g1
4.17728e-120	0.738015	0.614	0.223	10	Eif3i
9.74462e-153	0.73719	0.412	0.082	10	Chchd10
6.74429e-114	0.73358	0.56	0.191	10	Srm
1.24593e-101	0.7333	0.472	0.146	10	Snhg1
7.07572e-119	0.7327	0.506	0.151	10	Bola3
8.09885e-101	0.731904	0.478	0.151	10	Nop58
3.91e-176	0.724598	0.23	0.01	10	Slc38a5
1.11356e-198	0.724209	0.222	0.005	10	Atp1b2
2.52678e-108	0.72025	0.57	0.205	10	Cct6a
6.65489e-116	0.719217	0.595	0.215	10	Txnl1
7.70028e-144	0.718556	0.915	0.566	10	Rpl22
2.81303e-180	0.713953	0.951	0.746	10	Fth1
3.99339e-124	0.709233	0.867	0.505	10	Serbp1
3.3643e-199	0.70526	0.96	0.689	10	Rps18
1.4008e-202	0.696434	0.231	0.006	10	Pklr
3.75836e-134	0.695254	0.237	0.02	10	Golm1
1.14699e-116	0.689199	0.679	0.278	10	Creg1
6.12308e-171	0.68722	0.25	0.015	10	Cyth3
4.99842e-102	0.683369	0.517	0.177	10	Ndufab1
1.32578e-114	0.68121	0.367	0.078	10	Acsl5
1.02978e-98	0.68013	0.682	0.318	10	Atp5g3
7.16431e-110	0.67885	0.46	0.133	10	Snhg5
6.06336e-94	0.672443	0.443	0.137	10	Fam162a
1.91387e-135	0.671936	0.311	0.045	10	Tmem238
6.86873e-102	0.671681	0.452	0.136	10	Dkc1
5.85126e-106	0.671201	0.776	0.403	10	Rpl7a
8.7594e-98	0.670704	0.538	0.195	10	Cct2
1.03278e-97	0.668047	0.487	0.162	10	Psmd7
3.5536e-114	0.667747	0.598	0.222	10	Cct4
2.72772e-107	0.665585	0.449	0.13	10	Nop56
6.5016e-92	0.664296	0.389	0.108	10	Ybx3
6.9971e-124	0.662164	0.397	0.091	10	Urod
2.06039e-179	0.655964	0.2	0.004	10	Epdr1
2.59344e-92	0.654283	0.53	0.198	10	Cacybp
1.37309e-97	0.649684	0.716	0.351	10	Dut
6.24831e-98	0.649576	0.802	0.463	10	Ran
1.05419e-123	0.648154	0.9	0.569	10	Rps10
6.29322e-98	0.647177	0.614	0.254	10	Eif3m
2.41778e-110	0.644118	0.344	0.072	10	Timm10
3.2245e-85	0.643442	0.335	0.085	10	Tfrc
4.00161e-109	0.641794	0.31	0.058	10	Kcnn4
3.44394e-135	0.641091	0.915	0.613	10	Rpl27
3.59439e-122	0.640363	0.504	0.154	10	Selenow
7.01408e-107	0.6381	0.545	0.193	10	Cct3
1.83033e-202	0.634699	0.978	0.803	10	Rps2
2.07139e-108	0.634486	0.452	0.133	10	Bex3
9.55439e-101	0.634056	0.572	0.219	10	2410006H16Rik
1.34121e-89	0.633717	0.533	0.204	10	Eif3e
4.83006e-186	0.632805	0.984	0.752	10	Rps5
9.13217e-100	0.632584	0.53	0.192	10	Gadd45gip1
1.67225e-95	0.632174	0.643	0.282	10	Cct8
1.21738e-109	0.632122	0.388	0.096	10	Gnl3
7.67813e-91	0.631095	0.6	0.255	10	Rpl13a
1.68162e-114	0.630969	0.276	0.041	10	Bcl11a
6.27099e-106	0.630937	0.858	0.517	10	Eef1b2
6.51547e-102	0.628113	0.435	0.128	10	Rsl1d1
1.93106e-91	0.626081	0.431	0.135	10	Ppid
2.40172e-157	0.625443	0.953	0.647	10	Rack1
1.33424e-79	0.625439	0.366	0.107	10	Snhg9
3.51336e-89	0.624791	0.541	0.211	10	Ddx39
7.19069e-92	0.622771	0.31	0.068	10	Cisd1
6.91515e-94	0.621593	0.48	0.163	10	Fcf1
8.40594e-139	0.621097	0.938	0.614	10	Rpl12
1.4677e-92	0.620962	0.801	0.469	10	Prdx6
9.44794e-96	0.620804	0.786	0.434	10	Nop10
6.87484e-96	0.619932	0.498	0.174	10	Eif4ebp1
9.99493e-98	0.618652	0.519	0.187	10	Lmo2
7.15211e-92	0.618544	0.523	0.195	10	Sdhb
1.84373e-111	0.618472	0.267	0.038	10	Nudt9
1.351e-89	0.617613	0.358	0.095	10	E2f4
1.09159e-151	0.616848	0.18	0.005	10	Prss50
3.33e-216	0.616574	0.991	0.869	10	Rplp1
3.49261e-106	0.616086	0.744	0.361	10	Cdk4
3.21145e-104	0.613735	0.256	0.037	10	Rangrf
4.41404e-92	0.611951	0.456	0.151	10	Tomm5
9.47604e-123	0.609953	0.245	0.027	10	Rfesd
6.81993e-232	0.608823	0.994	0.827	10	Rplp0
1.02283e-88	0.60846	0.29	0.061	10	Eef1e1
2.78664e-81	0.608154	0.695	0.356	10	Snrpf
1.04751e-137	0.607705	0.192	0.009	10	Prelid2
1.60041e-85	0.607349	0.397	0.121	10	Lyar
1.97843e-87	0.606201	0.459	0.157	10	Eif2s1
8.3792e-87	0.605884	0.409	0.127	10	Tomm40
1.25858e-127	0.605453	0.292	0.047	10	Tspan13
5.87603e-94	0.602486	0.441	0.141	10	Polr2e
8.94222e-230	0.601421	0.99	0.857	10	Rpl14
9.25392e-101	0.600989	0.869	0.556	10	Rps27l
1.6616e-99	0.600638	0.743	0.371	10	Nhp2
2.606e-83	0.598842	0.604	0.269	10	Phf5a
3.81323e-76	0.598595	0.494	0.197	10	Cox17
2.19752e-142	0.597944	0.954	0.692	10	Rpl17
8.70091e-116	0.596823	0.271	0.042	10	Isg20
1.63745e-84	0.595791	0.32	0.079	10	Nme4
7.32752e-113	0.594871	0.905	0.585	10	Rpl27a
4.10499e-90	0.594261	0.511	0.19	10	Snu13
8.17802e-74	0.59408	0.472	0.184	10	Sfxn1
2.01258e-82	0.592616	0.786	0.468	10	Cox7c
1.51233e-90	0.591924	0.758	0.408	10	Slc25a3
3.25005e-96	0.589359	0.633	0.274	10	Pa2g4
3.24977e-114	0.589006	0.435	0.123	10	Nsun2
9.86448e-97	0.588787	0.637	0.277	10	Pebp1
1.17535e-84	0.587468	0.362	0.103	10	Sod2
3.15349e-80	0.586307	0.569	0.247	10	Cyc1
1.42406e-111	0.585843	0.361	0.084	10	Fxn
5.46982e-151	0.585242	0.184	0.007	10	Rab4a
1.29922e-224	0.584047	0.995	0.863	10	Rps26
1.62671e-88	0.583373	0.609	0.267	10	Cct7
1.5262e-137	0.583358	0.189	0.009	10	1700006J14Rik
7.19865e-92	0.582086	0.513	0.19	10	Psma5
1.24733e-113	0.578349	0.909	0.581	10	Rpl5
2.56361e-100	0.576818	0.854	0.502	10	Hsp90ab1
2.10083e-135	0.573925	0.205	0.015	10	Sdsl
1.47507e-104	0.57345	0.46	0.146	10	Hspa9
1.00032e-82	0.572383	0.743	0.4	10	Ybx1
1.09367e-97	0.569994	0.541	0.206	10	Impdh2
4.13331e-101	0.567621	0.197	0.02	10	Tal1
5.4073e-127	0.567543	0.937	0.713	10	Hspa8
1.02207e-86	0.5675	0.346	0.093	10	Gstp1
2.49649e-89	0.566035	0.397	0.12	10	Cfdp1
1.90288e-131	0.564923	0.168	0.006	10	Add2
3.66225e-84	0.564413	0.769	0.439	10	Ndufb9
5.98142e-97	0.563795	0.517	0.189	10	Emg1
1.54897e-163	0.563135	0.974	0.792	10	Rpl26
7.7183e-149	0.56207	0.968	0.75	10	Slc25a5
4.10941e-122	0.561602	0.184	0.012	10	Nxpe2
4.49272e-84	0.560784	0.614	0.281	10	1810022K09Rik
2.24524e-105	0.558183	0.917	0.621	10	Rpl9
5.94797e-88	0.55669	0.383	0.114	10	Hnrnpa1
7.23738e-85	0.556469	0.357	0.102	10	Mybbp1a
3.88323e-130	0.556164	0.953	0.695	10	Rps4x
6.27811e-90	0.554234	0.428	0.14	10	Ppm1g
1.86044e-83	0.554069	0.26	0.051	10	Prdx3
2.17876e-113	0.553507	0.409	0.112	10	Necap2
1.03805e-133	0.553044	0.185	0.01	10	Gfi1b
1.24967e-72	0.551804	0.268	0.063	10	Pno1
1.13859e-64	0.551588	0.675	0.372	10	Eif2s2
4.47859e-131	0.550824	0.953	0.736	10	Rps17
9.82336e-82	0.549522	0.323	0.085	10	Ruvbl1
2.11611e-92	0.548069	0.648	0.296	10	Ndufa12
1.18721e-82	0.546829	0.251	0.049	10	Snhg4
5.13696e-106	0.544491	0.304	0.065	10	Sh3glb1
8.15872e-112	0.544422	0.358	0.087	10	Rgs10
5.34505e-86	0.543667	0.423	0.141	10	Psme3
3.51932e-162	0.54152	0.975	0.79	10	Rpl36
8.92535e-75	0.540519	0.393	0.133	10	Pfdn1
3.67099e-79	0.539324	0.247	0.048	10	Rabggtb
1.56284e-132	0.53916	0.962	0.745	10	Rps23
1.52884e-86	0.538846	0.847	0.553	10	Atp5b
1.91406e-89	0.53804	0.891	0.592	10	Eef1a1
4.87585e-87	0.53728	0.608	0.271	10	Eif3g
2.86622e-93	0.536307	0.34	0.088	10	Hars
5.70214e-92	0.536264	0.86	0.531	10	Eef2
5.03154e-78	0.535608	0.811	0.502	10	Rpl29
9.01503e-79	0.535533	0.702	0.366	10	Hnrnpab
3.89356e-106	0.533623	0.932	0.676	10	Rpl23a
1.92951e-72	0.532765	0.78	0.471	10	Rpl22l1
1.54073e-86	0.532455	0.879	0.604	10	Chchd2
5.97621e-145	0.531323	0.963	0.771	10	Rpl18
6.35863e-82	0.531123	0.315	0.082	10	Wdr18
7.84201e-163	0.530764	0.973	0.794	10	Rps8
8.93764e-141	0.530403	0.166	0.005	10	Epor
2.21638e-77	0.527319	0.822	0.52	10	Cox7b
5.41789e-84	0.527258	0.497	0.193	10	Eif3d
2.41748e-74	0.527115	0.407	0.144	10	Vdac1
1.97191e-75	0.526911	0.754	0.434	10	Btf3
3.1475e-86	0.525409	0.865	0.573	10	Snrpg
3.36703e-89	0.522472	0.231	0.038	10	Pitrm1
2.14403e-140	0.522177	0.985	0.814	10	Rps12
1.85458e-146	0.52191	0.973	0.755	10	Rpl3
1.72997e-60	0.521866	0.379	0.142	10	Taf1d
3.58173e-105	0.52118	0.208	0.023	10	Bag2
6.1104e-81	0.521138	0.506	0.204	10	Fkbp4
3.02333e-79	0.521107	0.617	0.291	10	Hnrnpc
6.58091e-134	0.518699	0.177	0.008	10	Sept8
3.61353e-75	0.517573	0.286	0.071	10	Gar1
2.2285e-121	0.517044	0.164	0.008	10	Samd14
2.26016e-84	0.515819	0.481	0.184	10	Polr2f
8.04578e-75	0.5154	0.316	0.089	10	Ppa1
3.98293e-130	0.515173	0.257	0.035	10	Aplp2
1.80304e-72	0.514726	0.681	0.36	10	Ranbp1
2.92705e-104	0.514047	0.173	0.013	10	Cited4
5.95239e-94	0.513861	0.19	0.021	10	Sppl2b
5.51892e-101	0.513304	0.273	0.054	10	Prdx4
4.12892e-94	0.51289	0.325	0.081	10	Oat
2.60444e-94	0.512812	0.166	0.014	10	Icam4
1.84182e-76	0.512551	0.329	0.095	10	Phb
1.07535e-79	0.510526	0.869	0.584	10	Tuba1b
8.09059e-87	0.510327	0.53	0.216	10	Mrpl36
3.75692e-68	0.510141	0.536	0.244	10	Erh
2.45789e-86	0.50928	0.328	0.088	10	Leprot
8.33287e-78	0.509257	0.344	0.103	10	Idh3a
1.65145e-152	0.508992	0.985	0.854	10	mt-Nd1
9.35093e-135	0.508872	0.158	0.005	10	Hpn
1.26405e-80	0.508597	0.491	0.195	10	Pdap1
2.22911e-92	0.508535	0.665	0.313	10	Prdx1
6.02887e-83	0.507931	0.559	0.241	10	Mrpl42
1.15253e-87	0.507411	0.512	0.202	10	Fbl
6.13747e-139	0.506045	0.156	0.004	10	Slc25a21
5.36511e-82	0.505531	0.241	0.046	10	Ppif
1.28116e-96	0.503225	0.574	0.239	10	Lsm7
2.64209e-70	0.503096	0.543	0.246	10	Uqcrfs1
1.20776e-79	0.501576	0.375	0.12	10	Snhg8
3.29085e-112	0.501324	0.162	0.01	10	Crip2
2.36363e-69	0.501289	0.36	0.121	10	Gart
1.69673e-108	0.500997	0.184	0.015	10	1300002E11Rik
8.18453e-71	0.500864	0.407	0.149	10	Gm10275
2.92428e-78	0.500682	0.299	0.08	10	Hk1
6.39184e-143	0.50055	0.974	0.796	10	Rplp2
2.06954e-112	0.500494	0.203	0.021	10	Stard10
1.63948e-134	0.500413	0.977	0.782	10	Rpl38
7.17812e-72	0.500094	0.234	0.05	10	Tnfaip2
6.06301e-104	0.50006	0.162	0.011	10	Lmna
6.48054e-69	0.49733	0.309	0.092	10	Wdr12
3.12795e-66	0.496366	0.52	0.236	10	Lsm4
1.27714e-83	0.495761	0.371	0.115	10	Brix1
1.34898e-80	0.495284	0.281	0.068	10	Ddx21
1.09906e-63	0.494995	0.256	0.065	10	Mrps28
1.67381e-92	0.493253	0.927	0.7	10	Eif5a
1.86045e-71	0.493169	0.85	0.602	10	Cox6a1
2.42301e-62	0.492829	0.342	0.119	10	Eif5b
7.21206e-98	0.491874	0.829	0.465	10	Mif
2.85049e-124	0.491039	0.978	0.799	10	Rps7
3.57953e-77	0.49098	0.883	0.621	10	Cox6b1
5.96106e-91	0.490849	0.635	0.294	10	Cct5
8.85484e-71	0.490848	0.423	0.161	10	Prpf19
1.52197e-105	0.490494	0.938	0.724	10	Rps25
5.04432e-76	0.48946	0.246	0.053	10	Ndufaf4
9.3116e-78	0.487802	0.784	0.465	10	Snrpd3
3.23223e-100	0.48688	0.302	0.068	10	Dhrs4
1.09628e-106	0.486171	0.953	0.771	10	Rps13
8.46483e-71	0.485965	0.541	0.247	10	Ndufc2
1.55534e-67	0.485761	0.745	0.437	10	Gm10736
5.5538e-98	0.485476	0.937	0.705	10	Rpl36a
6.46837e-79	0.485211	0.287	0.073	10	Sssca1
7.72808e-76	0.485175	0.464	0.184	10	Bag1
3.54911e-74	0.484817	0.782	0.464	10	Tubb4b
1.02264e-78	0.484505	0.347	0.106	10	Hypk
2.31896e-73	0.484341	0.543	0.244	10	Nap1l1
3.31061e-153	0.483595	0.984	0.842	10	Rpl11
5.91509e-94	0.483302	0.381	0.115	10	Mrto4
5.80194e-65	0.482633	0.744	0.445	10	Uqcr11
2.32857e-109	0.482077	0.182	0.016	10	Tfr2
8.58536e-76	0.481562	0.763	0.435	10	Atp5c1
4.48105e-73	0.480731	0.221	0.043	10	Lap3
1.09234e-70	0.480075	0.394	0.143	10	Exosc8
2.06904e-92	0.479719	0.164	0.014	10	Slc11a2
1.10389e-117	0.479537	0.97	0.796	10	Rpl23
6.58559e-65	0.479314	0.356	0.125	10	Morf4l2
2.41308e-111	0.47854	0.161	0.01	10	Tspan33
4.16397e-65	0.4784	0.258	0.067	10	Psmg2
8.43336e-64	0.478204	0.232	0.055	10	Atad3a
8.1522e-136	0.477567	0.974	0.815	10	Rps3
3.91686e-100	0.477536	0.959	0.765	10	Rps21
1.04169e-58	0.475901	0.346	0.125	10	Psmd11
2.72511e-79	0.475169	0.34	0.103	10	Bzw2
1.14158e-145	0.47512	0.983	0.831	10	mt-Cytb
4.57852e-84	0.474488	0.23	0.041	10	Rcl1
6.30582e-79	0.474397	0.335	0.1	10	Chchd3
2.58208e-85	0.473322	0.921	0.665	10	Rps28
5.71969e-84	0.473067	0.218	0.037	10	Fam195a
6.9916e-115	0.472238	0.143	0.005	10	Tmem56
3.23619e-71	0.471602	0.409	0.152	10	Psmc2
6.0561e-65	0.470876	0.742	0.438	10	Usmg5
3.30708e-88	0.470344	0.506	0.202	10	Mrpl12
2.83057e-70	0.469617	0.237	0.054	10	Slc29a1
9.49794e-71	0.469159	0.425	0.164	10	Psmd6
2.70161e-67	0.467798	0.174	0.027	10	Aldh18a1
6.95607e-73	0.46736	0.25	0.057	10	Timm9
1.21349e-70	0.467217	0.372	0.13	10	Mrpl17
4.40217e-70	0.466822	0.593	0.29	10	Mdh2
3.99298e-71	0.465614	0.255	0.06	10	Mrpl50
4.52403e-130	0.464704	0.974	0.826	10	Rps11
1.38283e-68	0.464094	0.692	0.379	10	Srsf2
4.10456e-89	0.463834	0.946	0.735	10	Rpl30
2.50042e-92	0.463798	0.916	0.665	10	Rpl6
2.55452e-100	0.463367	0.956	0.738	10	Rpl39
5.81989e-73	0.46172	0.452	0.183	10	G3bp1
7.15222e-81	0.461633	0.931	0.697	10	mt-Nd2
1.36686e-58	0.461399	0.244	0.064	10	Guk1
2.01237e-71	0.461329	0.827	0.527	10	Rpl36al
8.20861e-64	0.46035	0.475	0.209	10	Gm9794
2.44026e-72	0.45973	0.168	0.022	10	Ldb1
9.76595e-65	0.458389	0.227	0.053	10	Phf10
1.13125e-59	0.458142	0.399	0.161	10	Rpl14-ps1
2.4153e-42	0.458129	0.404	0.189	10	Nfkbia
1.01152e-68	0.45793	0.512	0.23	10	Mrpl30
5.18334e-75	0.457465	0.184	0.028	10	Arl4a
1.15842e-73	0.457453	0.85	0.549	10	Rpl15
2.19552e-69	0.457362	0.394	0.147	10	Ruvbl2
1.51122e-111	0.456906	0.137	0.004	10	Spire1
7.49796e-64	0.456035	0.592	0.3	10	Gpx4
1.09501e-79	0.455942	0.583	0.271	10	Eef1d
6.22879e-75	0.455375	0.718	0.395	10	Snrpb
1.9509e-83	0.455258	0.283	0.069	10	Acp1
1.75892e-68	0.455119	0.352	0.12	10	Bola1
2.26221e-110	0.455038	0.967	0.742	10	Rps16
1.76651e-123	0.454701	0.977	0.837	10	Rpl37a
5.68285e-82	0.452926	0.272	0.065	10	Adk
1.89214e-57	0.452288	0.29	0.094	10	Nudt19
8.21526e-71	0.451975	0.65	0.338	10	Srsf7
8.73266e-63	0.449703	0.252	0.067	10	Rpf2
2.27542e-71	0.449516	0.768	0.451	10	Psma7
2.63944e-47	0.448151	0.324	0.13	10	S100a10
8.45223e-64	0.448119	0.496	0.225	10	Mrps24
1.4729e-76	0.447564	0.331	0.102	10	Pole3
1.94921e-106	0.447388	0.97	0.754	10	Rpl34
4.2158e-77	0.446729	0.422	0.158	10	Ndufa10
5.59091e-72	0.446173	0.321	0.099	10	Nop16
1.51885e-66	0.446055	0.545	0.26	10	Slirp
6.76187e-67	0.445812	0.358	0.127	10	Snx5
1.44083e-62	0.444192	0.492	0.225	10	Rps16-ps2
3.47165e-67	0.444094	0.653	0.348	10	Snrpd2
4.67867e-74	0.443402	0.661	0.346	10	Ndufa5
5.35893e-70	0.442768	0.234	0.053	10	Ddx27
9.90093e-62	0.442599	0.752	0.457	10	Uqcrh
1.02234e-69	0.441723	0.464	0.195	10	Rp9
3.00115e-166	0.44025	0.989	0.903	10	Rps9
1.57728e-58	0.439632	0.29	0.094	10	Mtx2
7.56644e-56	0.43928	0.23	0.061	10	Mrps22
5.70345e-132	0.439227	0.981	0.851	10	Rpl37
1.7531e-64	0.438676	0.253	0.067	10	Adsl
2.18438e-72	0.437718	0.451	0.184	10	Tsn
4.04351e-81	0.435937	0.331	0.099	10	Clpp
3.81242e-64	0.434845	0.441	0.186	10	Gtf2a2
7.20748e-65	0.434834	0.276	0.081	10	Farsb
2.39613e-73	0.434398	0.468	0.195	10	Dnajc19
1.39631e-100	0.43425	0.133	0.006	10	Kel
2.77551e-59	0.434217	0.308	0.102	10	Sdhd
1.21732e-90	0.433848	0.948	0.771	10	Rpl31
3.03116e-74	0.433676	0.619	0.311	10	Gm2000
2.82507e-57	0.433215	0.231	0.061	10	BC003965
3.95027e-71	0.431935	0.473	0.203	10	Pfdn6
1.76254e-54	0.4316	0.298	0.103	10	Immt
1.59131e-54	0.430835	0.273	0.086	10	Asf1a
3.47416e-84	0.430279	0.952	0.749	10	Rpl7
5.83358e-76	0.429563	0.849	0.535	10	Pabpc1
3.52936e-60	0.429009	0.382	0.151	10	Esd
2.36471e-83	0.428869	0.508	0.214	10	Tmem147
4.18616e-64	0.428421	0.879	0.633	10	Ppia
2.64077e-63	0.428231	0.3	0.096	10	Gars
1.02869e-103	0.426736	0.978	0.832	10	Rps24
7.3626e-70	0.426731	0.426	0.172	10	Mat2a
3.35423e-69	0.426319	0.539	0.253	10	Polr1d
3.69344e-83	0.425432	0.436	0.166	10	Polr2l
2.67709e-61	0.425202	0.404	0.165	10	Bcas2
2.85559e-62	0.424316	0.64	0.348	10	Tomm7
2.80971e-56	0.422981	0.703	0.42	10	Snrpe
3.06856e-62	0.422922	0.352	0.131	10	Eif4b
5.79114e-64	0.422152	0.232	0.057	10	Nolc1
4.38574e-73	0.421892	0.557	0.263	10	Tomm22
1.28414e-55	0.421622	0.392	0.163	10	Eloc
1.23101e-61	0.421016	0.261	0.076	10	Prmt5
4.46223e-65	0.420619	0.241	0.061	10	Snhg15
3.54028e-60	0.420552	0.215	0.05	10	Eif2b1
4.6479e-75	0.420262	0.389	0.142	10	Cyb5a
2.31108e-90	0.420262	0.15	0.011	10	Steap3
3.44882e-55	0.420175	0.439	0.199	10	Gm10076
1.52869e-66	0.419889	0.221	0.05	10	Isca1
1.8065e-51	0.419511	0.303	0.109	10	Gm10073
1.22724e-168	0.418963	0.996	0.941	10	Rpl13
1.03461e-107	0.417441	0.138	0.005	10	Rhag
7.76695e-61	0.417066	0.221	0.055	10	Snhg12
8.7026e-49	0.41687	0.334	0.133	10	Pbdc1
4.50703e-53	0.416739	0.396	0.17	10	Psmb7
1.09508e-63	0.416526	0.25	0.068	10	Ddx18
3.12695e-55	0.416476	0.204	0.049	10	Ftsj1
1.18697e-56	0.416381	0.205	0.048	10	Atic
6.63266e-54	0.416321	0.279	0.093	10	Aco2
1.23394e-69	0.414556	0.183	0.03	10	Ubac1
4.54483e-61	0.414471	0.177	0.032	10	Cad
3.03342e-80	0.414086	0.117	0.007	10	Mfsd2b
8.51456e-76	0.414056	0.509	0.225	10	Tcp1
3.22104e-67	0.413411	0.413	0.167	10	Paics
1.86504e-50	0.412328	0.167	0.034	10	Metap1d
3.79881e-66	0.412117	0.126	0.011	10	Smim13
6.29104e-43	0.41082	0.143	0.029	10	Fam65a
2.69852e-56	0.409978	0.347	0.134	10	U2af2
2.1883e-76	0.409149	0.621	0.31	10	Ndufb6
8.63123e-134	0.409055	0.988	0.859	10	Rps19
1.58893e-67	0.409051	0.168	0.027	10	Tmem41a
7.6057e-61	0.408878	0.54	0.268	10	Sf3b6
8.824e-55	0.408701	0.14	0.02	10	Polr3d
1.1527e-56	0.408251	0.239	0.067	10	Mpv17l2
5.98971e-64	0.408053	0.173	0.029	10	Wdr55
1.58621e-59	0.407867	0.659	0.37	10	Snrpd1
3.25338e-61	0.40771	0.255	0.072	10	Ddx1
8.42848e-68	0.407704	0.403	0.159	10	Ssb
1.4731e-48	0.407614	0.179	0.041	10	Bccip
9.26245e-47	0.407534	0.278	0.102	10	Gm16286
4.61079e-78	0.407193	0.92	0.685	10	Rpl19
5.568e-90	0.406821	0.96	0.778	10	Rpl21
7.57625e-117	0.406754	0.969	0.816	10	Rps3a1
1.74478e-60	0.406418	0.57	0.292	10	Vdac2
7.02208e-65	0.405739	0.54	0.267	10	Npm3
4.15369e-51	0.405614	0.232	0.068	10	Glo1
2.39931e-56	0.404976	0.48	0.228	10	Psma3
1.13872e-67	0.404867	0.75	0.445	10	Rps6
1.92073e-48	0.404648	0.414	0.191	10	Sdhc
7.75548e-59	0.404609	0.489	0.232	10	Wdr89
1.09296e-70	0.404607	0.227	0.052	10	Memo1
3.19026e-57	0.404589	0.178	0.034	10	Ftsj3
3.7891e-48	0.403684	0.222	0.066	10	Trp53
7.07933e-66	0.403403	0.244	0.065	10	Epb41l4aos
7.55738e-64	0.403061	0.44	0.19	10	Uqcrc2
6.75307e-52	0.402759	0.222	0.062	10	Nup85
1.53066e-40	0.402532	0.194	0.057	10	Klhdc2
2.85846e-77	0.402485	0.45	0.183	10	Set
2.64897e-61	0.402405	0.208	0.048	10	2210016F16Rik
1.59754e-52	0.402345	0.319	0.121	10	Strap
3.28036e-64	0.402121	0.352	0.13	10	Mospd3
3.96068e-74	0.401739	0.473	0.202	10	Glrx3
7.9926e-64	0.401736	0.503	0.238	10	Cenpa
2.8433e-65	0.401647	0.534	0.257	10	Mrpl20
2.8842e-66	0.401644	0.152	0.02	10	Tmem9
7.08968e-51	0.401364	0.164	0.033	10	Comt
2.9992e-125	0.40121	0.983	0.859	10	Rpl8
1.12171e-99	0.401074	0.152	0.012	10	Emc9
1.06173e-53	0.40086	0.18	0.04	10	Nenf
4.79994e-64	0.400607	0.278	0.085	10	Poldip2
2.11404e-69	0.400421	0.93	0.732	10	Rpl35
2.08533e-52	0.400326	0.209	0.054	10	Mrpl47
2.06606e-69	0.399704	0.47	0.205	10	2700060E02Rik
1.07573e-88	0.399097	0.515	0.217	10	Txn2
5.15722e-63	0.399053	0.137	0.015	10	Fpgs
1.66177e-62	0.398792	0.209	0.049	10	Mrpl38
8.74005e-59	0.398358	0.46	0.212	10	Gm8186
1.5964e-79	0.397873	0.15	0.016	10	Ttll12
2.63151e-49	0.397084	0.606	0.345	10	Anp32b
8.67216e-70	0.396429	0.499	0.226	10	Polr2j
2.27855e-82	0.395886	0.968	0.821	10	Rps20
1.4119e-46	0.395853	0.475	0.243	10	mt-Nd3
5.80401e-116	0.394892	0.99	0.874	10	Rps27
1.73058e-71	0.394622	0.386	0.146	10	Idh3b
5.52428e-46	0.39438	0.31	0.124	10	Tceal9
2.35686e-45	0.394365	0.159	0.034	10	Nop2
2.24025e-53	0.394247	0.237	0.07	10	Acot13
6.39286e-59	0.39366	0.324	0.118	10	Ddb1
3.40714e-56	0.393472	0.628	0.351	10	Psmb1
1.25887e-90	0.393337	0.132	0.009	10	Aldh1a1
1.76945e-53	0.393292	0.288	0.1	10	Aimp1
8.04594e-66	0.393071	0.277	0.083	10	Ptrh2
4.58015e-69	0.392767	0.14	0.015	10	Slc43a1
1.26025e-57	0.392587	0.519	0.258	10	Rbm8a
1.19556e-68	0.392403	0.231	0.056	10	Mak16
2.99594e-72	0.391858	0.77	0.456	10	Cnbp
7.10753e-66	0.390756	0.455	0.2	10	Mrpl34
4.77587e-41	0.390682	0.211	0.066	10	Ipo5
3.05388e-64	0.390556	0.242	0.065	10	Rrp15
3.68702e-60	0.390348	0.375	0.15	10	Eny2
1.1934e-57	0.390301	0.311	0.111	10	Etf1
1.73589e-61	0.389867	0.297	0.099	10	Psmd3
2.01869e-59	0.389825	0.303	0.104	10	Timm17a
5.58038e-54	0.389759	0.205	0.053	10	Sirt2
1.36003e-50	0.389331	0.248	0.079	10	Chchd4
5.78134e-59	0.38834	0.58	0.306	10	Ddx39b
5.41543e-73	0.388195	0.256	0.069	10	Lgals3bp
4.43456e-68	0.387953	0.372	0.141	10	Marc2
4.52512e-61	0.387716	0.242	0.067	10	2810004N23Rik
4.19786e-64	0.387586	0.2	0.044	10	Pla2g16
1.10276e-67	0.387537	0.69	0.386	10	Psmb3
7.42674e-155	0.387343	0.996	0.899	10	Rps29
2.62876e-82	0.387151	0.153	0.017	10	Acss1
1.20394e-42	0.386978	0.218	0.07	10	Erdr1
3.76308e-111	0.386511	0.981	0.862	10	Rps27a
3.23663e-108	0.386318	0.985	0.864	10	Rpsa
1.57489e-63	0.385695	0.2	0.044	10	Cul4a
6.0383e-53	0.385632	0.235	0.069	10	Mettl1
1.21686e-68	0.38529	0.42	0.172	10	Ndufa9
5.19208e-47	0.385276	0.227	0.069	10	Psmg1
1.17552e-82	0.385204	0.14	0.013	10	Zfpm1
5.94837e-48	0.384946	0.253	0.083	10	Gm8730
3.6992e-88	0.384088	0.131	0.008	10	Mllt3
1.21687e-73	0.383724	0.213	0.046	10	Fech
7.19773e-70	0.3835	0.33	0.112	10	Pfdn2
1.86033e-41	0.383045	0.184	0.05	10	Ddx47
1.18556e-69	0.380268	0.284	0.086	10	Nifk
1.54851e-61	0.379987	0.298	0.101	10	Llph
1.13726e-50	0.379797	0.298	0.111	10	Psmd1
2.76821e-71	0.37968	0.515	0.24	10	Dtymk
2.5104e-86	0.379677	0.119	0.006	10	Tspan8
4.04046e-49	0.378498	0.414	0.193	10	Chchd1
8.79444e-52	0.378436	0.156	0.029	10	Rrp9
4.89854e-50	0.378276	0.361	0.155	10	Srp19
5.81792e-55	0.378239	0.19	0.044	10	1700021F05Rik
1.9119e-49	0.377612	0.307	0.118	10	Rpl38-ps2
6.0818e-61	0.3768	0.33	0.121	10	Wdr61
1.42897e-53	0.376639	0.491	0.245	10	Eif4h
3.14253e-58	0.37643	0.32	0.119	10	Tpd52l2
1.07967e-69	0.376345	0.281	0.084	10	Htra2
3.34284e-75	0.376237	0.429	0.174	10	Trim28
5.44257e-81	0.376216	0.133	0.01	10	2010204K13Rik
1.18885e-83	0.376043	0.116	0.007	10	Rec114
1.01803e-53	0.375382	0.299	0.108	10	Ebna1bp2
5.85654e-41	0.375218	0.166	0.041	10	Iars
1.25211e-46	0.374917	0.178	0.043	10	Mrps36
2.81819e-56	0.373528	0.815	0.542	10	Srsf3
6.91807e-51	0.373471	0.229	0.068	10	Abce1
2.72168e-54	0.372524	0.169	0.036	10	Tango2
1.94551e-45	0.372471	0.225	0.07	10	Zwint
1.70717e-44	0.372372	0.25	0.088	10	Gm11361
1.00402e-44	0.372355	0.216	0.067	10	Coa5
1.90387e-60	0.371409	0.611	0.332	10	Hnrnpk
1.54889e-52	0.371252	0.179	0.04	10	Tamm41
7.93439e-40	0.370436	0.21	0.067	10	Magohb
5.63529e-70	0.370392	0.244	0.066	10	Slc25a1
5.74858e-57	0.370379	0.305	0.11	10	Rad23b
4.48554e-60	0.370076	0.904	0.684	10	Rpl35a
2.03771e-33	0.369895	0.235	0.095	10	Rpl24
2.5505e-60	0.369793	0.381	0.157	10	Imp3
5.16816e-58	0.36938	0.511	0.254	10	Mrpl57
4.60074e-59	0.36882	0.262	0.082	10	Tex30
8.9534e-62	0.368502	0.616	0.334	10	Ndufa7
2.24718e-63	0.36801	0.25	0.072	10	Pmm1
1.50877e-47	0.367927	0.284	0.106	10	Imp4
1.62174e-72	0.367519	0.101	0.005	10	Aqp11
1.5592e-47	0.367048	0.391	0.179	10	Cetn3
3.82267e-64	0.367027	0.363	0.142	10	Bax
3.39722e-54	0.366991	0.29	0.104	10	Cs
5.44462e-63	0.366895	0.176	0.033	10	Cbr1
1.3051e-57	0.36683	0.15	0.024	10	Hsph1
4.55079e-57	0.366453	0.297	0.105	10	Apobec3
8.7434e-56	0.366062	0.222	0.062	10	Pck2
2.28422e-58	0.365349	0.643	0.365	10	Eif3f
3.05342e-65	0.365284	0.362	0.14	10	Ndufs3
7.80586e-73	0.36518	0.298	0.094	10	Dap3
4.87964e-51	0.365116	0.18	0.043	10	Gypc
1.55783e-58	0.364481	0.24	0.07	10	March5
8.16723e-59	0.364394	0.239	0.07	10	Diablo
4.15771e-43	0.364043	0.267	0.099	10	RP23-269H21.1
1.21845e-66	0.363691	0.409	0.17	10	Rbmxl1
5.65908e-46	0.363639	0.215	0.065	10	Mrps11
5.83662e-64	0.363282	0.112	0.009	10	Fam213a
5.65622e-52	0.363092	0.222	0.064	10	Nip7
3.15234e-55	0.36288	0.44	0.206	10	Eif1ax
8.95273e-63	0.362683	0.884	0.644	10	Naca
1.25691e-36	0.362293	0.163	0.044	10	1190007I07Rik
2.54514e-61	0.362268	0.775	0.488	10	Uqcr10
1.17615e-54	0.362188	0.25	0.08	10	Ppan
2.17535e-54	0.361693	0.203	0.054	10	Tcf3
1.88973e-56	0.361558	0.356	0.145	10	Rpl31-ps8
6.61157e-51	0.360838	0.239	0.075	10	Eif3j1
2.80379e-38	0.36022	0.282	0.115	10	Gm5905
1.24586e-51	0.360203	0.37	0.16	10	Gm8430
3.89548e-42	0.360135	0.257	0.095	10	Cers2
8.3864e-68	0.359847	0.45	0.197	10	Pdcd5
2.29409e-60	0.359816	0.163	0.031	10	Hdac7
3.76093e-52	0.359459	0.329	0.132	10	Rfc4
1.84223e-57	0.359101	0.282	0.097	10	Sf3b3
7.87276e-50	0.359023	0.388	0.175	10	Ndufb4
9.08302e-66	0.357372	0.368	0.144	10	Tmem261
2.47441e-75	0.356833	0.597	0.3	10	Ndufs7
9.85278e-51	0.356404	0.408	0.189	10	Rpl10a-ps1
3.72283e-67	0.356309	0.147	0.019	10	Clybl
1.50256e-50	0.355744	0.192	0.051	10	Ap1b1
1.57916e-48	0.355474	0.242	0.081	10	Sord
6.56865e-49	0.35525	0.148	0.028	10	Slc19a1
1.14282e-56	0.354885	0.344	0.137	10	Ptges3
1.5345e-59	0.354812	0.31	0.113	10	Mrpl35
1.13406e-76	0.35441	0.12	0.01	10	Gypa
3.51739e-55	0.354137	0.203	0.051	10	Odc1
7.89558e-61	0.353954	0.205	0.05	10	Aasdhppt
1.32601e-43	0.353715	0.256	0.093	10	Drap1
5.98198e-56	0.353475	0.166	0.033	10	Wdr4
2.45953e-61	0.353452	0.117	0.013	10	Hemgn
1.22832e-47	0.353154	0.292	0.112	10	Gm15500
1.69121e-56	0.353092	0.595	0.327	10	Romo1
2.3077e-52	0.352716	0.377	0.166	10	Rbbp7
3.02595e-57	0.352608	0.396	0.175	10	Mcm2
2.76066e-50	0.352482	0.789	0.532	10	2010107E04Rik
4.45932e-62	0.352328	0.321	0.118	10	Stip1
2.17529e-52	0.352276	0.168	0.035	10	Cdk7
2.89812e-52	0.351853	0.651	0.384	10	Psma2
4.68862e-72	0.351263	0.937	0.739	10	Rpl28
5.52086e-60	0.351198	0.377	0.156	10	Ahsa1
1.66149e-48	0.351112	0.129	0.02	10	Abcg2
1.53538e-61	0.350892	0.278	0.092	10	Mrpl55
6.04799e-63	0.350456	0.293	0.1	10	Prps1
1.06284e-48	0.350221	0.439	0.216	10	Hnrnpdl
0	3.44999	0.615	0.082	11	Pf4	Megakaryocyte progenitor_Pf4 high
1.66239e-197	1.68451	0.617	0.06	11	Ctla2a
2.68746e-180	1.56228	0.406	0.015	11	Itga2b
1.29908e-112	1.24962	0.492	0.079	11	Adgrg1
3.96043e-130	1.24745	0.306	0.012	11	Nrgn
1.55634e-92	1.17276	0.536	0.126	11	Apoe
1.12773e-94	1.09899	0.29	0.022	11	Serpina3g
7.70146e-87	1.09147	0.285	0.025	11	Gata2
1.48513e-83	1.08787	0.297	0.031	11	Plek
7.86901e-117	1.0751	0.258	0.009	11	Slc14a1
2.2832e-73	1.06863	0.434	0.1	11	Dapp1
1.00084e-74	1.04982	0.517	0.147	11	Vamp5
2.75249e-66	1.03445	0.483	0.219	11	Rap1b
2.14584e-75	1.0113	0.258	0.023	11	Pbx1
1.86881e-60	0.993617	0.327	0.074	11	Rabgap1l
1.47962e-105	0.99356	0.22	0.006	11	Gp1bb
5.84654e-55	0.98013	0.302	0.064	11	Elf1
8.70493e-106	0.948766	0.197	0.003	11	F2r
1.97446e-70	0.945061	0.267	0.031	11	Rgs1
1.90533e-38	0.933078	0.35	0.115	11	Jun
6.94632e-96	0.922216	0.22	0.008	11	Lat
1.78214e-41	0.88768	0.216	0.038	11	Tsc22d1
1.07554e-45	0.850181	0.283	0.062	11	H2-Q7
8.0604e-78	0.840861	0.188	0.008	11	Gp9
8.55179e-49	0.832927	0.234	0.035	11	Muc13
1.15771e-36	0.805714	0.179	0.026	11	Egr1
1.40758e-41	0.801018	0.471	0.193	11	Lmo2
4.69641e-63	0.7893	0.179	0.011	11	Pdzk1ip1
6.82093e-34	0.778346	0.23	0.054	11	H1f0
7.02783e-101	0.776811	0.151	0.001	11	Sdpr
1.73718e-57	0.762109	0.151	0.008	11	Mfsd2b
1.38621e-45	0.742717	0.223	0.034	11	Mef2c
2.08864e-48	0.736084	0.165	0.014	11	Zfpm1
2.57967e-53	0.728289	0.16	0.01	11	Samd14
4.10308e-31	0.725712	0.234	0.062	11	Rgs18
6.10829e-33	0.718476	0.265	0.077	11	Pdcd4
1.22802e-28	0.71621	0.353	0.146	11	Polr2e
1.23531e-27	0.713552	0.42	0.197	11	Cdk6
2.6585e-32	0.71255	0.276	0.083	11	Sord
7.56218e-87	0.698847	0.137	0.001	11	Treml1
1.513e-97	0.693197	0.146	0.001	11	F2rl2
2.60795e-29	0.682184	0.318	0.111	11	Tmem176b
4.55184e-63	0.674755	0.13	0.003	11	Gp5
1.17954e-23	0.669048	0.448	0.289	11	Malat1
3.97261e-25	0.668033	0.246	0.078	11	Gabarapl1
1.9199e-33	0.667672	0.211	0.049	11	Ppif
6.66023e-20	0.662008	0.244	0.093	11	Jund
6.9939e-45	0.660194	0.761	0.447	11	Gas5
4.96825e-45	0.657478	0.16	0.014	11	Angpt1
5.82349e-27	0.654518	0.292	0.107	11	Nt5c3
4.69332e-36	0.630611	0.165	0.022	11	Fam212a
2.43541e-25	0.629266	0.285	0.1	11	Tuba8
8.01987e-19	0.621054	0.174	0.051	11	Smim5
3.02214e-29	0.619556	0.155	0.026	11	Gng11
1.61926e-20	0.619422	0.311	0.133	11	S100a10
1.07449e-67	0.616428	0.118	0.001	11	Rab27b
4.75782e-18	0.61635	0.223	0.088	11	Junb
3.53318e-24	0.615989	0.137	0.024	11	Nr4a1
2.56705e-27	0.615267	0.383	0.161	11	Selenow
5.10425e-21	0.614926	0.158	0.043	11	Serpine2
9.81073e-29	0.61486	0.169	0.031	11	H2-Q6
5.06589e-34	0.613436	0.142	0.017	11	Icam4
1.50816e-41	0.612296	0.132	0.01	11	Meis1
8.08538e-35	0.611921	0.16	0.023	11	Tal1
1.09066e-25	0.609329	0.246	0.075	11	Tmem40
1.68477e-72	0.605723	0.947	0.693	11	Rps18
3.13339e-43	0.604742	0.343	0.105	11	Car2
1.13891e-21	0.600307	0.371	0.184	11	Cd9
9.47509e-17	0.60004	0.169	0.055	11	Cbfa2t3
9.31684e-21	0.599731	0.334	0.156	11	Tspan32
3.71286e-08	0.596026	0.213	0.114	11	Ifitm1
8.03052e-22	0.595426	0.276	0.107	11	Ccnd2
1.30225e-35	0.594857	0.13	0.012	11	Myct1
1.29823e-21	0.59427	0.209	0.066	11	Pttg1ip
1.63984e-28	0.58677	0.135	0.019	11	Rab37
5.79195e-20	0.578418	0.218	0.079	11	Nedd4
3.70704e-49	0.573743	0.104	0.003	11	Trim47
9.11769e-27	0.563178	0.671	0.451	11	Rps6
5.79613e-22	0.559327	0.234	0.08	11	Fabp5
1.8779e-12	0.556083	0.299	0.162	11	Ptprcap
8.88799e-34	0.555593	0.726	0.461	11	Cnbp
1.52604e-17	0.552285	0.248	0.101	11	Hmgb3
1.35905e-17	0.543551	0.176	0.055	11	Txnip
1.99967e-20	0.541646	0.135	0.031	11	Fam65a
9.80535e-25	0.5391	0.139	0.025	11	Ipo11
3.615e-32	0.53722	0.747	0.476	11	Npm1
2.20387e-16	0.536589	0.244	0.099	11	Tmem123
1.26385e-53	0.53505	0.132	0.006	11	Prkcq
1.9303e-27	0.534251	0.661	0.423	11	Ifitm3
2.08426e-17	0.532672	0.411	0.227	11	2410006H16Rik
6.46006e-58	0.531545	0.954	0.781	11	Rpl21
3.4264e-17	0.529548	0.211	0.078	11	Tspan4
5.45229e-26	0.52538	0.708	0.486	11	H2-K1
4.69886e-33	0.524394	0.798	0.554	11	Rpl15
1.21804e-14	0.520569	0.32	0.172	11	Paics
4.17465e-15	0.520494	0.204	0.078	11	Map4k1
1.98315e-13	0.518733	0.172	0.062	11	Btg2
1.4139e-53	0.518701	0.933	0.699	11	Rps4x
1.67809e-15	0.517192	0.146	0.048	11	Prkar2b
8.65598e-20	0.515657	0.376	0.187	11	Bin2
6.37527e-25	0.514527	0.139	0.024	11	Dok2
9.74299e-18	0.513197	0.383	0.201	11	Cct3
1.91162e-35	0.512389	0.104	0.006	11	Rbp1
2.37876e-16	0.511979	0.125	0.03	11	Ndrg1
7.73222e-17	0.510495	0.29	0.134	11	Hmgn1
4.05496e-14	0.508777	0.269	0.138	11	Nop56
1.48251e-19	0.507174	0.155	0.039	11	Vezf1
7.27469e-22	0.506452	0.61	0.381	11	Gm15427
2.50172e-36	0.504608	0.845	0.626	11	Rpl9
6.60746e-17	0.503512	0.209	0.077	11	Khk
2.4472e-19	0.50291	0.313	0.14	11	Bex3
2.34254e-28	0.502456	0.571	0.32	11	Prdx1
3.19292e-21	0.500153	0.109	0.017	11	Hmgn3
4.80571e-16	0.49922	0.172	0.066	11	Clec2d
1.19522e-53	0.495714	0.958	0.802	11	Rps7
4.2065e-41	0.494806	0.91	0.697	11	Rpl17
1.37039e-07	0.493839	0.172	0.097	11	Hist1h2bc
4.86001e-16	0.491303	0.383	0.214	11	Gm9794
1.33911e-25	0.488947	0.158	0.033	11	Tpm1
1.07446e-62	0.487996	0.981	0.876	11	Rps27
1.14601e-53	0.48571	0.961	0.756	11	Rps5
6.68071e-40	0.483615	0.893	0.67	11	Rps28
5.77233e-14	0.483568	0.206	0.084	11	Zfand5
2.65952e-22	0.483545	0.439	0.23	11	Sod1
2.01763e-14	0.483098	0.19	0.074	11	Dpf2
6.69289e-15	0.48289	0.383	0.214	11	Impdh2
2.98707e-23	0.482624	0.218	0.072	11	Aqp1
2.52736e-18	0.479915	0.422	0.225	11	Zyx
4.14116e-37	0.475722	0.923	0.793	11	H3f3b
1.24969e-47	0.475365	0.935	0.741	11	Rpl39
4.22295e-32	0.475315	0.824	0.575	11	Rps10
1.35061e-37	0.474825	0.884	0.68	11	Rpl23a
7.28946e-22	0.470997	0.666	0.443	11	Eef1g
1.67669e-30	0.467458	0.838	0.618	11	Tpt1
7.15501e-17	0.467268	0.111	0.022	11	Gata1
1.07279e-11	0.464728	0.443	0.295	11	Ier2
8.55933e-16	0.461321	0.137	0.037	11	AU020206
3.40108e-57	0.46038	0.968	0.834	11	Rps24
1.44802e-30	0.460251	0.821	0.572	11	Rpl22
2.24725e-12	0.459843	0.183	0.074	11	Pdlim1
3.3995e-13	0.459269	0.121	0.038	11	4930519L02Rik
5.78029e-15	0.457715	0.216	0.084	11	Unc119
3.79838e-28	0.456101	0.146	0.025	11	Tbxas1
1.36405e-30	0.455538	0.821	0.598	11	Eef1a1
5.41374e-79	0.453158	0.984	0.865	11	Rps26
2.02155e-14	0.452699	0.339	0.197	11	Emg1
8.14791e-53	0.452438	0.968	0.819	11	Rps3a1
2.63012e-10	0.452217	0.285	0.159	11	Nop58
8.30772e-56	0.450884	0.97	0.861	11	Rps19
4.46132e-39	0.449363	0.919	0.74	11	Rps17
4.00455e-12	0.449027	0.327	0.189	11	G3bp1
3.04903e-44	0.448646	0.954	0.759	11	Rpl3
1.934e-18	0.448598	0.45	0.248	11	C1qbp
2.41428e-48	0.446757	0.951	0.795	11	Rpl26
1.77943e-90	0.44664	1	0.942	11	Rpl13
3.51502e-43	0.446539	0.94	0.746	11	Rps16
4.43631e-13	0.445555	0.274	0.138	11	Slc25a4
3.17238e-32	0.442679	0.863	0.619	11	Rpl27
2.7279e-16	0.44192	0.195	0.07	11	Sh3glb1
6.2631e-15	0.43963	0.151	0.047	11	Pla2g16
4.26468e-14	0.439224	0.22	0.093	11	Galk1
9.13646e-19	0.439059	0.701	0.513	11	Serbp1
2.49989e-11	0.436221	0.401	0.257	11	Lgals9
1.65233e-11	0.434764	0.204	0.09	11	Ruvbl1
9.24029e-08	0.434378	0.151	0.073	11	Btk
2.33077e-44	0.433371	0.963	0.774	11	Rpl18
8.65237e-13	0.433062	0.427	0.265	11	Dctpp1
7.43812e-15	0.431773	0.49	0.307	11	Serinc3
6.4311e-12	0.431324	0.385	0.231	11	Rps16-ps2
4.26516e-21	0.430767	0.555	0.342	11	Ncl
7.24502e-09	0.430562	0.142	0.063	11	Ifi47
4.05906e-14	0.430508	0.116	0.03	11	Ppp1r15a
2.23322e-11	0.429461	0.186	0.078	11	Pak1ip1
1.73827e-16	0.429454	0.374	0.202	11	Nfe2
4.67564e-20	0.428885	0.19	0.058	11	Prdx4
4.48839e-09	0.428492	0.114	0.047	11	Bcl11a
3.16512e-09	0.427994	0.148	0.064	11	Psip1
4.91457e-20	0.427636	0.109	0.019	11	Ppic
9.52494e-11	0.426655	0.362	0.231	11	Cct4
8.81349e-22	0.426042	0.749	0.538	11	Eef2
3.8286e-38	0.425037	0.933	0.708	11	Rpl36a
5.60932e-35	0.424617	0.933	0.799	11	B2m
1.13084e-14	0.421707	0.383	0.209	11	Fbl
5.76037e-38	0.420716	0.944	0.786	11	Rpl38
1.13025e-50	0.419187	0.956	0.793	11	Rpl36
3.1859e-18	0.417324	0.592	0.38	11	Hspe1
8.2304e-11	0.41731	0.329	0.19	11	Fmc1
1.18105e-12	0.416794	0.35	0.214	11	Cct6a
2.23077e-09	0.415994	0.121	0.044	11	Fosb
3.86271e-23	0.415071	0.77	0.54	11	Pabpc1
8.7925e-42	0.410338	0.94	0.817	11	Rps3
1.49974e-08	0.410151	0.22	0.126	11	Pnrc1
1.75325e-09	0.409682	0.125	0.047	11	Snord104
1.02557e-09	0.409062	0.197	0.093	11	Dtnbp1
3.84762e-38	0.409027	0.557	0.282	11	Crip1
1.16132e-22	0.408243	0.794	0.592	11	Rpl27a
9.06235e-08	0.407002	0.283	0.178	11	Mat2a
5.25097e-10	0.405187	0.276	0.152	11	Zfp36
3.02567e-09	0.404747	0.155	0.07	11	Adk
4.09865e-37	0.404508	0.942	0.799	11	Rpl23
2.41559e-13	0.404381	0.45	0.277	11	Trmt112
6.57999e-09	0.403663	0.223	0.121	11	Gm15772
3.34249e-10	0.403532	0.197	0.09	11	Ctnnb1
1.00441e-10	0.402816	0.381	0.24	11	Ywhae
2.58299e-07	0.402406	0.251	0.155	11	Hp1bp3
1.90213e-32	0.401244	0.921	0.738	11	Rpl30
7.4071e-09	0.40119	0.135	0.056	11	Myc
4.10526e-22	0.400841	0.747	0.523	11	Eef1b2
2.44895e-12	0.400721	0.367	0.212	11	Eif3e
6.50935e-08	0.400632	0.255	0.152	11	Paip2
5.54531e-15	0.399701	0.142	0.045	11	Chchd6
3.92434e-22	0.397411	0.742	0.509	11	Hsp90ab1
2.74082e-11	0.396725	0.258	0.131	11	Csrp1
1.16652e-10	0.396289	0.227	0.121	11	Hnrnpa1
7.16816e-11	0.39592	0.111	0.035	11	Erbin
7.91022e-08	0.395873	0.253	0.148	11	Taf1d
1.39515e-32	0.395837	0.94	0.79	11	Rps15
8.66132e-11	0.394961	0.515	0.367	11	Gm4149
4.22144e-16	0.394411	0.162	0.052	11	Tspan13
9.11855e-08	0.392876	0.23	0.138	11	Rpl36a-ps2
3.99822e-11	0.392297	0.441	0.312	11	Ddx39b
5.03727e-55	0.390876	0.977	0.859	11	Rpl14
4.81087e-25	0.390408	0.877	0.701	11	mt-Nd2
1.8011e-13	0.38994	0.104	0.025	11	Atp13a2
5.08435e-11	0.389813	0.216	0.103	11	Fermt3
3.32917e-09	0.38956	0.251	0.136	11	Rsl1d1
2.68914e-10	0.388462	0.262	0.148	11	Polr2m
5.16804e-10	0.386681	0.292	0.165	11	Hspd1
6.73568e-25	0.385956	0.842	0.62	11	Rpl12
4.4547e-11	0.385059	0.39	0.251	11	Nap1l1
7.51195e-09	0.384224	0.167	0.075	11	Mzt1
3.17755e-23	0.383965	0.856	0.67	11	Rpl6
5.22183e-11	0.383155	0.151	0.066	11	Snhg15
3.09725e-45	0.382984	0.97	0.844	11	Rpl11
2.42195e-06	0.382709	0.148	0.081	11	Vkorc1
3.45247e-20	0.382678	0.777	0.588	11	Rpl5
1.73857e-10	0.382126	0.13	0.045	11	Gypc
3.19301e-08	0.38197	0.232	0.128	11	Tceal9
7.61127e-09	0.381276	0.299	0.174	11	Xist
7.146e-17	0.380634	0.367	0.198	11	Mrpl52
2.06065e-12	0.380321	0.176	0.071	11	Tpst2
1.58912e-64	0.379268	0.995	0.9	11	Rps29
5.08131e-11	0.377715	0.209	0.098	11	Psat1
1.32287e-06	0.377509	0.209	0.119	11	AC149090.1
4.14602e-08	0.376818	0.109	0.04	11	Mfng
3.84666e-11	0.376658	0.42	0.268	11	Hdgf
3.96415e-37	0.376378	0.951	0.797	11	Rps8
6.24406e-14	0.376142	0.107	0.026	11	Gse1
5.22693e-19	0.375334	0.726	0.508	11	Rpl29
4.72468e-11	0.374886	0.179	0.074	11	Cisd1
2.51435e-12	0.374854	0.45	0.298	11	Hnrnpc
1.00891e-07	0.374079	0.304	0.191	11	Tsn
1.97368e-42	0.373443	0.963	0.834	11	mt-Cytb
4.3645e-08	0.371302	0.121	0.047	11	Glul
6.5487e-36	0.370938	0.963	0.806	11	Rps2
2.72379e-09	0.369988	0.174	0.081	11	Tgfb1
1.8914e-09	0.369856	0.346	0.221	11	Hnrnpdl
6.02344e-08	0.369233	0.292	0.179	11	Zfas1
1.73597e-11	0.369013	0.142	0.052	11	Dnph1
1.17833e-07	0.368919	0.204	0.113	11	Rpl39-ps
1.73617e-23	0.368014	0.872	0.689	11	Rpl19
6.71798e-11	0.367416	0.439	0.287	11	Hsp90aa1
4.57548e-27	0.367031	0.914	0.758	11	Rpl34
2.65575e-12	0.36593	0.629	0.471	11	Ran
8.40775e-20	0.365723	0.705	0.476	11	Rpl22l1
3.18351e-27	0.365671	0.942	0.813	11	Ptma
1.68374e-07	0.365525	0.248	0.144	11	Dkc1
2.86828e-34	0.36479	0.956	0.799	11	Rplp2
4.15951e-07	0.363895	0.169	0.091	11	Bin1
9.7672e-36	0.363063	0.965	0.828	11	Rps11
1.18337e-14	0.362963	0.107	0.025	11	C1galt1
2.10235e-07	0.362391	0.111	0.049	11	Hscb
1.08171e-06	0.362014	0.176	0.099	11	Cers2
2.28825e-28	0.361715	0.923	0.752	11	Rpl7
5.48168e-07	0.361634	0.155	0.076	11	Serf1
8.50247e-17	0.360776	0.74	0.577	11	Ldha
4.00436e-09	0.360763	0.2	0.102	11	Chchd7
1.83538e-08	0.360347	0.295	0.182	11	Gm10269
8.46485e-07	0.360261	0.288	0.194	11	Rpl10a-ps1
1.89946e-09	0.360207	0.153	0.065	11	Ckap2l
8.42989e-20	0.35977	0.694	0.473	11	Mif
1.80071e-11	0.35957	0.109	0.032	11	Ubash3b
2.33553e-06	0.359277	0.244	0.149	11	Oxct1
6.56658e-08	0.35927	0.29	0.181	11	2810428I15Rik
8.51953e-08	0.359144	0.35	0.229	11	Rfc2
2.9108e-16	0.358682	0.114	0.026	11	Rab38
3.02469e-10	0.358351	0.188	0.085	11	Csk
6.11738e-07	0.357784	0.237	0.14	11	Snw1
2.71862e-10	0.357081	0.568	0.417	11	Gnas
7.68459e-12	0.356893	0.183	0.086	11	Dusp1
1.22377e-11	0.356872	0.116	0.035	11	Zeb2
1.69197e-11	0.355357	0.364	0.22	11	Tbca
2.11786e-07	0.355267	0.153	0.075	11	Pim1
3.73201e-09	0.354999	0.251	0.14	11	Laptm4a
2.94635e-05	0.354513	0.181	0.11	11	Fam104a
3.20471e-06	0.354147	0.267	0.173	11	Nono
2.36904e-10	0.353769	0.239	0.132	11	Uchl3
5.00039e-09	0.353152	0.155	0.066	11	Isy1
7.24295e-08	0.352839	0.39	0.263	11	Eif3m
1.22109e-07	0.351383	0.343	0.219	11	Ivns1abp
2.16275e-09	0.351326	0.36	0.231	11	Sumo3
3.00373e-07	0.351134	0.206	0.115	11	Rad23b
0	4.37775	0.754	0.147	12	Prss34	Basophil progenitor_Press34 high
0	3.90864	0.77	0.146	12	Mcpt8
0	3.33934	0.538	0.051	12	Ccl3
0	3.3088	0.854	0.045	12	Cpa3
3.47583e-284	3.20791	0.491	0.039	12	Ccl4
0	2.7583	0.746	0.092	12	Ier3
0	2.62804	0.484	0.005	12	Fcer1a
4.60529e-288	2.27229	0.566	0.02	12	Gata2
7.06745e-228	2.2211	0.671	0.107	12	Ifitm1
0	2.16102	0.575	0.01	12	Ms4a2
1.51869e-257	2.09067	0.636	0.188	12	Nfkbia
2.37598e-145	2.01643	0.376	0.03	12	Rgs1
2.63507e-172	1.89334	0.545	0.191	12	Rgs2
5.53721e-237	1.82509	0.34	0.001	12	Cd200r3
4.01242e-125	1.79888	0.347	0.041	12	Fosb
5.69457e-160	1.75021	0.31	0.01	12	Tnfaip3
5.65113e-126	1.74289	0.366	0.055	12	Cd69
2.90524e-137	1.72949	0.498	0.112	12	Jun
7.19209e-217	1.72726	0.415	0.009	12	Csrp3
6.96067e-45	1.72458	0.131	0.04	12	Ccl6
1.83908e-114	1.71073	0.437	0.085	12	Junb
8.40775e-109	1.69478	0.256	0.022	12	Osm
1.89233e-95	1.6306	0.251	0.032	12	Lilr4b
2.79281e-111	1.61512	0.279	0.019	12	Nfkbiz
9.38566e-87	1.54904	0.413	0.15	12	Zfp36
2.68035e-139	1.54468	0.197	0	12	Il6
1.39336e-165	1.47231	0.272	0.002	12	Cyp11a1
7.99798e-130	1.46642	0.657	0.291	12	Ier2
9.69501e-87	1.40096	0.345	0.051	12	Lat2
3.47095e-79	1.39367	0.383	0.083	12	Dusp1
[truncated: 2,446 more rows]
