# Supplementary material for: Comparative transcriptomic analysis of hematopoietic system between human and mouse by Microwell-seq
Source: Cell Discov. 2018 Jul 3;4:34. doi: 10.1038/s41421-018-0038-x (PMC6028447; doi:10.1038/s41421-018-0038-x)
Supplement: Supplementary file 4 — Table S3 [file 41421_2018_38_MOESM4_ESM.xlsx]

## Sheet: Human and Mouse HSPCs 
Supplementary Table S3 Markers of human and mouse hematopoietic stem and progenitor cells continuum
There are 16 subpopulations, and the cell clusters and gene list were generated using SEURAT package in R. We also used canonical correlation analysis (CCA) algorithm to perform human mouse HSPC compartment integrated analysis.
p_val	avg_diff	pct.1	pct.2	cluster	gene	Cell type
0	1.56108	0.831	0.331	1	NEAT1	Multipotent progenitor_NEAT1 high
0	1.45462	0.83	0.342	1	PABPC1
0	1.22058	0.705	0.245	1	SOX4
0	1.19686	0.504	0.104	1	HBB
0	1.13474	0.307	0.051	1	HBA2
0	1.12525	0.825	0.395	1	MT-RNR1
0	1.05916	0.624	0.241	1	KLF6
0	1.05861	0.452	0.125	1	LARP7
0	1.02494	0.858	0.447	1	MT-RNR2
0	0.987693	0.662	0.269	1	SRSF11
0	0.982534	0.403	0.095	1	PARP4
0	0.97464	0.858	0.449	1	MT-CO3
0	0.959265	0.525	0.202	1	MT-ATP8
0	0.952681	0.505	0.183	1	KIAA0125
5.01E-317	0.93699	0.316	0.063	1	GBP4
1.16608e-281	0.925838	0.367	0.104	1	DDIT3
1.85E-310	0.919312	0.273	0.037	1	RP4-765C7.2
0	0.912276	0.57	0.22	1	RBM25
0	0.910452	0.847	0.434	1	UBB
6.56E-317	0.891779	0.527	0.226	1	PNISR
0	0.881313	0.829	0.414	1	GAS5
0	0.874104	0.589	0.261	1	NUCB2
3.0696e-283	0.873842	0.502	0.193	1	SPINK2
1.06744e-283	0.848349	0.26	0.037	1	RP11-475J5.10
2.42524e-279	0.84052	0.47	0.167	1	EIF3A
0	0.836911	0.855	0.446	1	MT-ATP6
0	0.836635	0.829	0.425	1	MT-CO2
0	0.831989	0.858	0.448	1	RPL31
0	0.811959	0.728	0.324	1	CD52
6.26657e-238	0.793064	0.509	0.23	1	TSC22D1
2.31596e-244	0.771451	0.49	0.218	1	CBX3
0	0.770137	0.783	0.395	1	ENO1
0	0.761473	0.858	0.449	1	RPS27
5.48622e-233	0.751116	0.529	0.263	1	LUC7L3
0	0.750187	0.756	0.387	1	ZFAS1
1.01384e-178	0.741087	0.273	0.084	1	CRHBP
2.28299e-206	0.735809	0.447	0.206	1	RBMX
0	0.708103	0.857	0.445	1	RPL35A
7.74941e-172	0.69816	0.282	0.088	1	UPF2
1.65538e-196	0.6947	0.422	0.177	1	LAT2
0	0.68911	0.835	0.436	1	GAPDH
8.03729e-168	0.682731	0.302	0.112	1	CRBN
4.61413e-153	0.682009	0.263	0.089	1	HOPX
3.87565e-178	0.681719	0.416	0.195	1	SEPT6
0	0.679952	0.844	0.439	1	TMSB10
9.85649e-159	0.675399	0.325	0.141	1	ITM2A
6.44645e-151	0.671755	0.349	0.152	1	FHL1
2.42205e-157	0.668204	0.376	0.168	1	ZFP36L2
5.85811e-208	0.665858	0.569	0.29	1	HLA-E
1.12997e-213	0.664266	0.643	0.345	1	ATP5L
0	0.662241	0.859	0.45	1	RPL15
1.19195e-150	0.655701	0.255	0.079	1	THOC2
0	0.652756	0.858	0.447	1	RPS23
0	0.648794	0.848	0.437	1	RPL9
0	0.639614	0.982	0.881	1	RPL34
2.84535e-145	0.639039	0.351	0.164	1	GSTK1
5.0639e-143	0.62955	0.417	0.216	1	MT-ND4L
7.83234e-228	0.625507	0.712	0.415	1	LDHB
7.59999e-226	0.622816	0.553	0.267	1	HLA-DPA1
2.16149e-198	0.62076	0.487	0.226	1	MT-TL1
2.36757e-152	0.620065	0.41	0.194	1	CD34
1.20203e-146	0.61786	0.465	0.254	1	ATP5O
3.25525e-145	0.616511	0.402	0.203	1	NGFRAP1
1.70456e-148	0.615928	0.486	0.27	1	SKP1
1.46972e-168	0.612879	0.577	0.325	1	RPL36AL
3.94435e-152	0.612286	0.316	0.116	1	SMARCD2
1.38105e-136	0.610113	0.299	0.113	1	SRRM1
0	0.607861	0.797	0.401	1	HLA-DRA
1.12848e-126	0.605422	0.347	0.156	1	CD69
0	0.601834	0.849	0.441	1	GNB2L1
0	0.59593	0.818	0.422	1	RPL36A
1.04368e-124	0.59159	0.321	0.157	1	PRR13
0	0.586484	0.856	0.443	1	RPS8
8.06309e-125	0.582711	0.292	0.12	1	MTF2
1.30301e-120	0.581671	0.387	0.201	1	SMIM24
7.17751e-121	0.577594	0.257	0.101	1	SPTLC2
0	0.576902	0.964	0.857	1	MT-CO1
1.3114e-119	0.569497	0.377	0.193	1	RP11-761N21.2
1.93432e-141	0.56718	0.291	0.11	1	KMT2E
6.43178e-107	0.566628	0.344	0.18	1	HSPB1
1.19546e-144	0.566469	0.448	0.224	1	MT-TV
6.00372e-207	0.562161	0.6	0.318	1	AIF1
2.90421e-160	0.560408	0.593	0.343	1	SELL
0	0.560254	0.857	0.448	1	RPL10
4.57481e-176	0.559598	0.546	0.29	1	HLA-DPB1
2.75956206698923e-314	0.558354	0.808	0.428	1	NACA
2.02557e-104	0.556703	0.287	0.134	1	CLEC2B
8.5313e-180	0.556053	0.61	0.337	1	UBC
1.18858e-190	0.555046	0.644	0.352	1	SERPINB1
4.86166e-122	0.551481	0.49	0.276	1	SNRPE
3.10683e-140	0.550412	0.555	0.314	1	RPS4Y1
0	0.550174	0.838	0.436	1	RPL23
2.28054e-103	0.547862	0.26	0.121	1	RAB13
1.51732e-148	0.544982	0.503	0.281	1	TBCB
1.06247e-106	0.54335	0.275	0.134	1	PSMA2
2.68128e-125	0.542788	0.537	0.313	1	UQCRH
2.26523e-111	0.541235	0.359	0.194	1	SHFM1
0	0.53901	0.842	0.439	1	RPL12
4.03361e-200	0.538857	0.704	0.438	1	SON
0	0.53604	0.847	0.444	1	FTL
3.63528e-102	0.534296	0.349	0.196	1	VMP1
0	0.532259	0.835	0.433	1	RPL41
1.84648e-105	0.531937	0.32	0.166	1	DECR1
8.55802e-109	0.530704	0.296	0.144	1	XRN2
0	0.526529	0.851	0.439	1	RPLP0
2.61954e-180	0.523743	0.59	0.309	1	RPL3P4
2.04822e-105	0.522654	0.382	0.222	1	SAP18
3.66634e-104	0.522415	0.414	0.231	1	SNHG25
1.24544e-121	0.519279	0.548	0.347	1	COMMD6
7.34902e-90	0.517466	0.339	0.183	1	DDAH2
1.00542e-172	0.517128	0.628	0.345	1	SNHG6
6.32274e-101	0.517114	0.378	0.223	1	TOMM6
1.29195e-254	0.516095	0.769	0.424	1	UBA52
3.02286e-119	0.514091	0.523	0.3	1	HNRNPC
1.50141e-103	0.51272	0.383	0.204	1	SNHG3
1.48112e-91	0.512371	0.254	0.12	1	AP001171.1
0	0.51189	0.933	0.722	1	RPS6
1.70499e-93	0.508819	0.307	0.173	1	RBM8A
2.86269e-111	0.507555	0.472	0.264	1	GSTP1
3.30393e-103	0.507218	0.261	0.113	1	WASF2
4.12285e-95	0.504081	0.277	0.13	1	PBXIP1
5.5347e-106	0.503561	0.486	0.302	1	CIRBP
8.85131e-101	0.502254	0.344	0.192	1	GYPC
1.0045e-105	0.501705	0.318	0.164	1	PRPF40A
0	0.501058	0.849	0.436	1	RPL7A
0	0.497414	0.857	0.446	1	RPL19
1.06778e-102	0.495919	0.424	0.256	1	TAF1D
0	0.49526	0.98	0.889	1	RPL21
4.35487e-93	0.493947	0.377	0.221	1	NDUFB1
3.7711e-100	0.492876	0.478	0.283	1	UBL5
9.20729e-86	0.492657	0.284	0.146	1	TAOK3
8.97866e-94	0.491259	0.343	0.201	1	PSMA1
8.90448e-157	0.488156	0.46	0.238	1	IFITM3
2.83388e-93	0.486323	0.353	0.216	1	PNN
3.79631e-103	0.482056	0.38	0.213	1	SFPQ
0	0.479528	0.857	0.445	1	RPL27A
9.54305e-89	0.478338	0.38	0.232	1	EID1
3.9493e-81	0.477312	0.399	0.24	1	SNHG5
1.43314e-83	0.477211	0.374	0.227	1	HMGN3
1.94859e-150	0.474509	0.725	0.535	1	MT-ND5
0	0.474492	0.854	0.439	1	TMSB4X
4.42443e-83	0.47027	0.316	0.174	1	TMEM173
1.47627e-141	0.468405	0.697	0.509	1	SRP14
0	0.465926	0.84	0.439	1	RPL36
1.00234e-92	0.465382	0.425	0.254	1	CAT
5.68994e-273	0.461755	0.82	0.483	1	RPL24
0	0.456604	0.858	0.449	1	RPS12
2.00066e-130	0.455783	0.646	0.441	1	HSP90AA1
0	0.454056	0.83	0.438	1	RPL27
6.19309e-72	0.453687	0.293	0.166	1	AMD1
3.75226e-69	0.453071	0.299	0.171	1	SNRPG
6.18489e-162	0.452028	0.657	0.38	1	ATP5E
1.94668929600187e-317	0.451671	0.799	0.429	1	FAU
0	0.450001	0.794	0.419	1	RPS7
5.79727e-78	0.449059	0.262	0.129	1	LRRFIP1
3.64585e-77	0.448358	0.355	0.213	1	COX7B
1.00831e-148	0.448283	0.628	0.363	1	PPIA
5.83681e-66	0.442843	0.257	0.141	1	PA2G4
5.36496e-279	0.436706	0.758	0.408	1	LRRC75A-AS1
1.4881e-71	0.43604	0.297	0.17	1	ANKRD28
0	0.433219	0.847	0.461	1	CD74
8.53246e-83	0.432495	0.373	0.213	1	RP11-543P15.1
2.12118e-198	0.431242	0.894	0.697	1	BTF3
2.30878e-67	0.429306	0.264	0.156	1	LINC00493
0	0.428302	0.844	0.444	1	TPT1
9.27997e-66	0.426413	0.309	0.189	1	PRDX6
1.04747e-71	0.422581	0.432	0.284	1	EIF4A2
3.7596e-99	0.418428	0.64	0.465	1	NAP1L1
4.40626e-100	0.418315	0.546	0.336	1	RHOA
2.01938e-103	0.418036	0.324	0.155	1	JUN
2.66326e-61	0.416581	0.251	0.14	1	DDX17
1.9742e-74	0.416551	0.349	0.231	1	MORF4L1
2.12181e-112	0.4165	0.566	0.359	1	S100A10
7.7165e-298	0.41642	0.777	0.421	1	RPL23A
2.04679e-195	0.416309	0.816	0.561	1	VIM
6.95851e-70	0.415833	0.357	0.231	1	CSDE1
2.43009e-63	0.414571	0.291	0.179	1	NDUFB8
1.90111e-67	0.410689	0.317	0.193	1	WSB1
1.12164e-70	0.408786	0.429	0.278	1	CD44
0	0.408386	0.988	0.911	1	RPS3
1.85864e-67	0.406019	0.394	0.243	1	PEBP1
7.43298e-66	0.404803	0.298	0.173	1	DYNC1I2
0	0.402881	0.856	0.446	1	RPL13A
8.86813e-305	0.402424	0.772	0.415	1	HNRNPA1
1.29939264856248e-321	0.402325	0.784	0.42	1	RPL29
1.60007e-67	0.400967	0.258	0.141	1	NUCKS1
5.68223e-85	0.3995	0.45	0.277	1	TUBA1A
1.3727e-121	0.398617	0.572	0.336	1	SNHG8
4.03269e-70	0.397308	0.393	0.238	1	RP11-466H18.1
5.01519e-59	0.396472	0.264	0.165	1	PNRC2
1.02978e-57	0.395293	0.263	0.139	1	CNRIP1
4.88868e-62	0.395285	0.298	0.178	1	HMGA1
2.12767e-70	0.394906	0.392	0.257	1	CD82
0	0.393557	0.848	0.444	1	RPS15
1.36153e-53	0.391791	0.307	0.195	1	RPS3AP6
6.81212e-71	0.391067	0.401	0.242	1	RP11-620J15.3
1.59658e-58	0.390652	0.405	0.262	1	SRSF3
2.8846889323584e-316	0.389669	0.88	0.6	1	MT-ND3
5.68304e-70	0.388002	0.452	0.316	1	NDUFS5
0	0.380484	0.814	0.433	1	RPL35
0	0.376774	0.984	0.876	1	RPL3
2.31826e-196	0.374115	0.68	0.388	1	RPL22
3.73597e-63	0.371838	0.312	0.194	1	CCNI
1.26665e-51	0.371135	0.311	0.204	1	UBE2D3
3.56653e-52	0.368856	0.291	0.201	1	LSM3
2.30147e-112	0.368192	0.66	0.462	1	HMGB1
7.16204e-59	0.366501	0.383	0.266	1	RSL1D1
1.28534e-55	0.365626	0.262	0.164	1	FGFR1OP2
1.34812e-67	0.364983	0.255	0.141	1	ITM2C
5.00579e-57	0.363872	0.346	0.248	1	ARL6IP5
7.40924e-53	0.363417	0.261	0.164	1	ARGLU1
0	0.360736	0.979	0.874	1	RPL7
5.44034e-50	0.360259	0.258	0.162	1	PSME2
0	0.357661	0.99	0.91	1	RPS3A
0	0.354498	0.858	0.448	1	RPLP1
1.17058e-49	0.353501	0.309	0.213	1	SSBP1
3.43394e-86	0.352958	0.684	0.514	1	SRSF5
5.66011e-51	0.351901	0.287	0.181	1	PPP1R15A
1.14122e-71	0.350282	0.287	0.162	1	CSF3R
1.86977e-94	0.343421	0.78	0.623	1	PFDN5
7.08935e-54	0.341405	0.358	0.227	1	RAN
9.89542e-47	0.334205	0.277	0.198	1	ANAPC16
0	0.333962	0.984	0.918	1	B2M
1.86294e-49	0.333058	0.385	0.296	1	ESD
9.12427e-111	0.330063	0.871	0.732	1	TAGLN2
5.46257e-42	0.328101	0.282	0.181	1	RPS23P8
2.6297e-41	0.327937	0.257	0.175	1	NDUFC2
0	0.326322	0.976	0.849	1	RPS18
2.71957e-40	0.324052	0.312	0.206	1	RP11-234A1.1
2.19123e-250	0.322084	0.947	0.788	1	RPL5
1.46753e-43	0.321602	0.298	0.212	1	SYF2
2.50459e-210	0.319377	0.585	0.318	1	HLA-DRB1
7.40573e-48	0.312859	0.283	0.184	1	EIF5B
2.69866e-49	0.312525	0.385	0.276	1	SNRPB2
2.81809e-37	0.312346	0.335	0.241	1	SUMO2
2.69661e-41	0.310271	0.296	0.193	1	RPL7P9
1.32624e-39	0.309297	0.27	0.194	1	ENSA
8.74587e-32	0.302128	0.265	0.191	1	HSD17B11
3.87888e-46	0.298639	0.262	0.181	1	LEPROT
1.47969e-45	0.298493	0.505	0.392	1	OST4
4.16748e-78	0.297435	0.825	0.688	1	COX7C
2.64658e-47	0.294158	0.278	0.187	1	ZCRB1
6.9688e-276	0.293307	0.987	0.927	1	RPS27A
1.70927e-88	0.291953	0.333	0.193	1	IL1B
3.21542e-41	0.286459	0.291	0.207	1	TMEM123
2.27372e-47	0.286263	0.438	0.333	1	ATP6V1G1
4.27048e-34	0.285418	0.326	0.23	1	NCOA4
4.12285e-76	0.284814	0.573	0.388	1	ATP5G2
3.09675e-38	0.283915	0.398	0.299	1	UXT
8.29094e-254	0.282522	0.982	0.903	1	MT-CYB
1.53396e-40	0.282293	0.417	0.287	1	ALDOA
4.76873e-46	0.281868	0.345	0.242	1	HLA-DMA
1.96235e-27	0.280914	0.28	0.191	1	RPL6P27
3.76561e-37	0.279345	0.406	0.314	1	SARAF
2.41758e-57	0.278847	0.298	0.191	1	PTPRC
1.14762e-30	0.278811	0.313	0.218	1	RP11-425L10.1
1.32387e-30	0.277668	0.295	0.227	1	RSL24D1
9.11783e-240	0.27268	0.68	0.39	1	S100A4
1.24035e-31	0.272148	0.3	0.223	1	TCEB2
4.24263e-38	0.27083	0.312	0.233	1	SSB
3.15303e-36	0.27004	0.283	0.216	1	BST2
1.07013e-33	0.269223	0.319	0.242	1	TUFM
5.21974e-36	0.267388	0.412	0.319	1	PGK1
1.24962e-37	0.262156	0.397	0.327	1	MRPS21
9.28104e-53	0.258613	0.475	0.366	1	GDI2
6.75956e-250	0.258239	0.97	0.851	1	RPS4X
6.60436e-65	0.258198	0.747	0.611	1	GMFG
2.76041e-43	0.252836	0.459	0.368	1	WDR83OS
0	1.31036	0.442	0.116	2	ID1	Dendritic cell progenitor_ID1 high
1.7513342574393e-317	0.952744	0.539	0.159	2	RP11-632C17__A.1
0	0.870684	0.769	0.467	2	TPT1
3.65249e-271	0.861155	0.675	0.331	2	RPL9P9
0	0.85528	0.77	0.473	2	RPS12
0	0.839867	0.77	0.473	2	RPLP1
1.79246e-238	0.828769	0.532	0.199	2	SPINK2
0	0.813046	0.77	0.467	2	RPS15
5.96939e-237	0.796608	0.637	0.292	2	AC090498.1
5.31572e-236	0.773667	0.729	0.401	2	RPS2
0	0.769681	0.77	0.47	2	RPL13A
4.85092e-168	0.758564	0.486	0.22	2	RP11-864N7.2
0	0.758021	0.768	0.461	2	RPL36
2.89161e-213	0.75058	0.583	0.258	2	C6orf48
7.46595e-250	0.74373	0.721	0.391	2	HLA-A
1.2797e-174	0.742771	0.488	0.214	2	AC007969.5
2.20903e-292	0.740882	0.822	0.568	2	VIM
1.59407e-257	0.739008	0.756	0.435	2	RPL29
4.08211e-237	0.735675	0.725	0.391	2	RPL22
3.58785e-294	0.733386	0.767	0.451	2	RPL35
0	0.728818	0.769	0.463	2	RPLP0
9.38773e-161	0.724778	0.385	0.138	2	GLTSCR2
0	0.718649	0.77	0.47	2	RPL19
0	0.717497	0.77	0.47	2	RPL27A
2.40419e-242	0.713501	0.397	0.108	2	HLA-DRB5
0	0.711551	0.952	0.803	2	EEF1A1
1.0273e-306	0.706993	0.767	0.46	2	RPL7A
3.97674e-237	0.705791	0.736	0.414	2	ENO1
4.12075e-159	0.703976	0.465	0.201	2	RPL13P12
1.38004e-244	0.702823	0.757	0.446	2	FAU
8.08602e-201	0.702156	0.653	0.333	2	SNHG8
4.19038e-168	0.701725	0.604	0.316	2	RPL3P4
0	0.701016	0.77	0.472	2	RPL10
0	0.692109	0.77	0.468	2	RPS8
0	0.683739	0.77	0.472	2	RPS23
2.58969e-193	0.679823	0.661	0.349	2	SNHG6
1.62E-321	0.676777	0.904	0.732	2	RPS6
7.91431e-259	0.676729	0.769	0.461	2	RPL9
0	0.676057	0.771	0.474	2	RPL15
2.98105e-167	0.673924	0.469	0.196	2	SMIM24
2.88581e-242	0.673477	0.756	0.436	2	RPS7
2.2734e-289	0.67295	0.767	0.465	2	GNB2L1
6.46039e-224	0.671626	0.748	0.42	2	LRRC75A-AS1
1.70356e-259	0.667291	0.768	0.462	2	RPL12
9.03483e-224	0.665431	0.756	0.442	2	RPL36A
7.64101e-222	0.654261	0.75	0.436	2	RPL23A
7.47802e-141	0.65426	0.454	0.2	2	KIAA0125
1.37384e-134	0.653412	0.383	0.154	2	FHL1
2.66242e-134	0.652888	0.426	0.188	2	RP11-371A22.1
9.06886e-129	0.650597	0.355	0.142	2	EGFL7
9.10625e-203	0.646119	0.722	0.403	2	ZFAS1
1.79806e-277	0.644995	0.769	0.47	2	RPL35A
9.46077e-166	0.642306	0.523	0.236	2	MTATP6P1
5.00467e-228	0.640532	0.755	0.437	2	GAS5
4.32072e-144	0.640464	0.517	0.249	2	TSC22D3
1.16306e-146	0.639667	0.409	0.164	2	RPL13AP5
3.40297e-134	0.633885	0.422	0.184	2	RP11-475C16.1
0	0.632094	0.77	0.473	2	RPL31
3.72634e-225	0.6314	0.763	0.455	2	RPL41
1.02259e-125	0.629092	0.409	0.183	2	RPL18AP3
1.61457e-226	0.622332	0.774	0.499	2	RPL24
7.47932e-228	0.620841	0.763	0.459	2	RPL27
4.30135e-128	0.620105	0.492	0.241	2	TSC22D1
2.74181e-197	0.616913	0.755	0.447	2	NACA
9.5676e-263	0.609995	0.647	0.289	2	HLA-C
9.74404e-100	0.609923	0.448	0.231	2	MT-TV
9.69003e-122	0.608561	0.355	0.143	2	AC016739.2
0	0.607326	0.978	0.853	2	RPS18
1.20877e-167	0.599079	0.669	0.381	2	ATP5G2
6.57088e-109	0.596501	0.396	0.183	2	RPL7P9
8.27708e-191	0.593998	0.745	0.43	2	HNRNPA1
1.36159e-114	0.590225	0.432	0.206	2	RP11-425L10.1
1.92419e-117	0.587401	0.423	0.194	2	RP11-234A1.1
1.24136e-132	0.586031	0.622	0.359	2	S100A10
4.13042e-111	0.585	0.461	0.234	2	RP11-466H18.1
2.5568e-215	0.582347	0.673	0.344	2	CD52
0	0.580806	0.978	0.854	2	RPS4X
3.16441e-114	0.574932	0.364	0.155	2	RPL26P19
3.37625e-153	0.574257	0.624	0.346	2	SELL
1.91004e-175	0.569747	0.742	0.438	2	UBA52
0	0.566273	0.77	0.473	2	RPS27
2.24772e-107	0.564221	0.401	0.186	2	RPS3AP6
1.52752e-96	0.561309	0.361	0.166	2	ANKRD28
8.93826e-203	0.559339	0.765	0.458	2	RPL23
3.73448e-105	0.556966	0.391	0.179	2	HSPB1
2.06435e-117	0.554238	0.519	0.274	2	TUBA1A
1.44093e-112	0.553406	0.276	0.092	2	HOPX
9.49717e-123	0.549692	0.283	0.094	2	RNASET2
2.139e-234	0.54737	0.829	0.615	2	MT-ND3
1.36376e-302	0.547336	0.939	0.794	2	RPL5
3.23247e-109	0.544431	0.334	0.134	2	RPL7P1
1.61932e-131	0.542128	0.587	0.317	2	RPS4Y1
2.18945e-81	0.53944	0.283	0.125	2	RPS3AP47
2.35794e-93	0.539188	0.311	0.132	2	RPS13P2
3.09237e-88	0.528321	0.336	0.152	2	PIM1
0	0.524062	0.972	0.865	2	RPL28
8.32447e-97	0.522469	0.325	0.138	2	CTD-2192J16.15
6.63907141943594e-312	0.521978	0.946	0.785	2	RPL10A
1.05641e-99	0.519294	0.388	0.181	2	DDAH2
1.35527e-94	0.51786	0.34	0.151	2	RP11-51O6.1
2.98151e-111	0.517564	0.47	0.236	2	SNHG5
2.41799e-137	0.515296	0.642	0.362	2	SERPINB1
2.00006e-89	0.513605	0.365	0.173	2	RPS23P8
0	0.506487	0.978	0.88	2	RPL3
1.14793e-100	0.505333	0.335	0.141	2	ICAM3
1.86963e-81	0.504796	0.325	0.152	2	RPL10AP6
4.87118e-83	0.496463	0.278	0.116	2	AC004453.8
4.21133e-142	0.494809	0.754	0.51	2	SRSF5
6.73286e-96	0.494303	0.411	0.201	2	CD34
8.03349e-175	0.493196	0.76	0.458	2	UBB
2.97704e-82	0.489624	0.314	0.142	2	RPL15P3
0	0.489215	0.977	0.878	2	RPL7
0	0.48566	0.99	0.912	2	RPS3A
2.95801e-95	0.485361	0.256	0.092	2	RPL39P3
1.40497e-81	0.484281	0.298	0.13	2	EPB41L4A-AS1
0	0.483411	0.993	0.915	2	RPS24
2.0587e-90	0.482027	0.277	0.108	2	RPL12P4
2.50001e-77	0.480268	0.403	0.214	2	RP11-543P15.1
0	0.479641	0.977	0.841	2	RPS28
1.03312e-92	0.472752	0.391	0.191	2	ID2
1.41345e-103	0.472334	0.535	0.301	2	CIRBP
0	0.467036	0.975	0.869	2	RPS17
6.55472e-88	0.466423	0.345	0.158	2	C7orf73
0	0.466087	0.991	0.913	2	RPS3
1.47131e-190	0.464586	0.883	0.705	2	BTF3
6.69008e-71	0.463232	0.306	0.144	2	H1F0
7.66215e-165	0.461921	0.757	0.459	2	GAPDH
0	0.461077	0.976	0.869	2	RPL30
2.45907e-278	0.459823	0.977	0.885	2	RPL34
3.61833e-63	0.457981	0.345	0.185	2	RPL6P27
0	0.453018	0.987	0.871	2	RPL39
7.83252e-122	0.451584	0.705	0.462	2	NAP1L1
1.54301e-116	0.451408	0.51	0.266	2	GSTP1
7.63238e-85	0.451042	0.428	0.225	2	HMGN3
3.22936e-61	0.448191	0.312	0.159	2	CTD-2287O16.1
1.24584e-92	0.446596	0.521	0.302	2	SARAF
5.35347e-104	0.445657	0.646	0.412	2	EIF3E
2.04905e-90	0.444818	0.571	0.351	2	COMMD6
1.98972e-96	0.434782	0.532	0.304	2	HLA-E
3.98663e-64	0.434105	0.262	0.121	2	RP11-92K2.2
4.47739e-74	0.427313	0.293	0.133	2	PBXIP1
0	0.425727	0.99	0.914	2	RPS11
1.25631e-73	0.42457	0.299	0.137	2	CLEC2B
6.50323e-125	0.423115	0.549	0.298	2	HLA-DPB1
0	0.422535	0.992	0.921	2	RPL11
1.44718e-198	0.415142	0.927	0.733	2	EEF1B2
2.77636e-59	0.409634	0.265	0.126	2	RPL34P18
0	0.409258	0.995	0.931	2	RPS19
5.40769e-64	0.408004	0.27	0.125	2	RNF7
1.32075e-71	0.407322	0.268	0.117	2	MPG
2.12099e-107	0.404839	0.626	0.38	2	FOS
1.03472e-66	0.402232	0.416	0.236	2	SNHG25
8.44918e-120	0.399799	0.846	0.704	2	ACTG1
6.25911e-183	0.398505	0.612	0.323	2	HLA-DRB1
0	0.393139	0.987	0.897	2	RPL26
4.04553e-172	0.391758	0.731	0.432	2	HLA-B
8.52136e-111	0.390746	0.608	0.359	2	ATP5L
4.57013e-169	0.381357	0.945	0.77	2	RPS10
5.32795e-67	0.381206	0.403	0.224	2	COX5B
2.77424e-58	0.378006	0.254	0.118	2	TMEM256
2.0334e-71	0.376282	0.389	0.211	2	NGFRAP1
2.00278e-50	0.373005	0.253	0.125	2	AP001171.1
2.98548e-66	0.37262	0.347	0.182	2	HSD17B11
3.07564e-300	0.371401	0.985	0.895	2	RPLP2
5.1256e-102	0.370782	0.55	0.318	2	UQCRH
4.8607e-132	0.369277	0.48	0.242	2	IFITM3
7.56275e-73	0.368252	0.475	0.283	2	EIF4A2
9.40952963161112e-319	0.367189	0.991	0.923	2	RPL37
4.03697e-59	0.366969	0.337	0.182	2	SPINT2
3.90875e-51	0.365464	0.27	0.137	2	TSTD1
2.05976e-50	0.364249	0.252	0.124	2	SSBP2
1.99872e-131	0.363301	0.585	0.329	2	AIF1
6.79746e-51	0.358812	0.254	0.125	2	C11orf31
3.57377e-59	0.35826	0.27	0.13	2	DDT
3.86613e-224	0.358239	0.973	0.884	2	RPS13
4.76394e-60	0.356438	0.469	0.293	2	UXT
4.44818e-54	0.354528	0.296	0.155	2	LINC00493
6.36654e-88	0.353999	0.478	0.276	2	CD44
9.35236e-47	0.352008	0.321	0.182	2	ZFP36L2
6.70234e-231	0.351933	0.979	0.872	2	RPS21
1.44007e-189	0.3518	0.722	0.424	2	HLA-DRA
6.27707e-215	0.346152	0.981	0.874	2	RPL18
1.87085e-268	0.343248	0.987	0.901	2	RPS20
1.36298e-50	0.340641	0.351	0.202	2	RP11-761N21.2
1.61019e-282	0.339309	0.992	0.928	2	RPS27A
1.77023e-46	0.33526	0.331	0.19	2	PRDX6
2.85615e-51	0.333849	0.358	0.209	2	BST2
2.55697e-81	0.331516	0.435	0.242	2	PEBP1
1.65265e-91	0.329944	0.522	0.307	2	HNRNPC
1.2336e-52	0.329008	0.32	0.177	2	TMEM173
1.22331e-177	0.32811	0.768	0.472	2	MT-RNR2
5.60401e-142	0.326478	0.949	0.816	2	RPL6
5.71904e-97	0.326348	0.315	0.147	2	HLA-DQB1
3.96224e-50	0.325296	0.368	0.216	2	TCEB2
3.33113e-52	0.325217	0.289	0.153	2	TPM4
6.01822e-196	0.323792	0.974	0.858	2	RPS25
0	0.322976	0.996	0.942	2	RPS15A
1.01976e-106	0.32283	0.906	0.771	2	HINT1
1.60959e-100	0.321767	0.567	0.339	2	RHOA
3.95132e-44	0.320289	0.293	0.164	2	MRFAP1
2.05645e-46	0.318909	0.305	0.172	2	HIGD2A
3.03294e-94	0.318453	0.877	0.706	2	EEF2
1.186e-198	0.318391	0.752	0.447	2	FTH1
9.21004e-46	0.316967	0.293	0.162	2	CYTL1
1.78357e-104	0.315139	0.579	0.349	2	UBC
8.78824e-68	0.314675	0.444	0.264	2	ATP5O
2.64795e-52	0.313902	0.282	0.15	2	CARD19
2.31369e-185	0.312805	0.765	0.47	2	MT-ATP6
4.89047e-69	0.311562	0.561	0.37	2	CD37
3.92311e-64	0.306802	0.437	0.262	2	SRSF3
2.10302e-80	0.306094	0.543	0.337	2	RPL36AL
7.53667e-78	0.305145	0.477	0.284	2	SNRPE
6.23408e-237	0.305007	0.987	0.92	2	RPL37A
2.88184e-40	0.304454	0.251	0.137	2	PCBP2
1.70666e-178	0.303813	0.757	0.464	2	TMSB10
1.03225e-105	0.303163	0.879	0.683	2	NPM1
2.07509e-121	0.30179	0.64	0.391	2	ATP5E
2.5938e-40	0.299661	0.309	0.181	2	NDUFB11
2.29249e-216	0.297269	0.972	0.893	2	RPL21
1.06729e-47	0.294879	0.414	0.262	2	ERGIC3
4.37341e-36	0.294813	0.285	0.17	2	CD69
3.12574e-55	0.293573	0.383	0.227	2	SAP18
4.64396e-42	0.293369	0.302	0.174	2	NDUFA11
1.85432e-32	0.292748	0.274	0.165	2	ARGLU1
8.16934e-218	0.291164	0.765	0.484	2	CD74
3.48755e-59	0.290499	0.666	0.487	2	EEF1D
9.2862e-58	0.289489	0.395	0.237	2	SUMO2
2.0153e-71	0.288824	0.42	0.245	2	RP11-620J15.3
1.02842e-39	0.288231	0.273	0.154	2	ITM2A
1.48121e-103	0.285124	0.663	0.431	2	LDHB
2.02003e-51	0.284897	0.378	0.228	2	MT-ND4L
3.56126e-44	0.284425	0.261	0.143	2	ITM2C
1.01005e-39	0.28147	0.306	0.182	2	PPP1R15A
8.63672e-72	0.281215	0.791	0.627	2	PFDN5
3.56511e-120	0.281045	0.613	0.373	2	PPIA
3.26407e-46	0.279198	0.37	0.227	2	UQCR11
3.77685e-63	0.278969	0.458	0.285	2	ALDOA
8.44546e-143	0.278598	0.978	0.856	2	RPS5
8.53969e-96	0.278077	0.927	0.827	2	EIF1
2.18397e-51	0.277367	0.559	0.389	2	OST4
3.10981e-61	0.271518	0.451	0.281	2	SKP1
4.03593e-130	0.270435	0.969	0.863	2	RPS16
5.19529e-137	0.26628	0.978	0.869	2	RPL38
4.47922e-47	0.262659	0.339	0.202	2	SHFM1
6.44219e-40	0.25691	0.334	0.207	2	PSMA1
1.37597e-29	0.252937	0.406	0.284	2	CD164
0	2.45678	0.975	0.416	3	CAMP	Neutrophil Progenitor_ CAMP high
0	2.1887	0.95	0.288	3	LTF
0	2.10942	0.986	0.411	3	LCN2
0	1.84404	1	0.872	3	S100A8
0	1.83406	0.771	0.155	3	CYBB
0	1.59072	0.477	0.053	3	CHI3L1
0	1.56978	0.891	0.272	3	PGLYRP1
0	1.5251	0.969	0.446	3	TMSB4Y
0	1.51645	0.529	0.078	3	LRG1
0	1.50316	0.603	0.117	3	CEBPE
0	1.48693	0.868	0.357	3	CYBA
0	1.48571	0.891	0.441	3	PRDX5
0	1.39709	0.701	0.153	3	CD177
0	1.34499	0.465	0.117	3	ADPGK
0	1.32958	0.443	0.072	3	C3
0	1.27205	0.485	0.108	3	LTB4R
0	1.26383	0.331	0.039	3	RFLNB
0	1.25063	0.514	0.154	3	UBE2C
0	1.24723	0.695	0.238	3	COTL1
0	1.24546	0.481	0.105	3	MCEMP1
0	1.18888	0.463	0.107	3	NCF1
9.22097e-288	1.14987	0.367	0.071	3	HSD11B1
0	1.14967	0.85	0.512	3	RAC2
0	1.14174	0.814	0.404	3	CORO1A
1.40637e-255	1.12974	0.365	0.094	3	CDKN2D
0	1.11033	0.58	0.252	3	CCND3
0	1.09029	0.645	0.286	3	ALDH2
1.07954e-295	1.0788	0.5	0.185	3	ARRB2
1.50789e-215	1.0746	0.33	0.076	3	FFAR2
0	1.05282	0.521	0.234	3	NCF4
0	1.05054	0.85	0.402	3	FCER1G
1.15874e-302	1.04914	0.495	0.161	3	LMO4
0	1.04055	0.573	0.272	3	CNN2
0	1.03198	0.651	0.269	3	ALOX5AP
6.45447e-224	1.02932	0.335	0.081	3	CKAP4
2.18203e-249	1.02585	0.329	0.064	3	VSIR
0	1.01856	0.867	0.54	3	CALM1
7.99202e-226	1.01296	0.351	0.11	3	AGPAT2
1.96761e-283	1.01015	0.554	0.25	3	CDK2AP2
3.86888e-215	1.00498	0.399	0.131	3	VASP
7.73122e-194	0.983545	0.314	0.099	3	PNKP
8.85E-316	0.976979	0.633	0.276	3	MSRB1
1.91865e-187	0.970638	0.282	0.071	3	CDKN3
1.10114e-209	0.957512	0.436	0.148	3	IGSF6
1.63409e-222	0.951584	0.409	0.162	3	CD9
0	0.950405	0.69	0.298	3	TUBA4A
9.02741e-182	0.947695	0.314	0.084	3	CEBPD
3.06448e-217	0.942063	0.45	0.164	3	BIRC5
2.66136e-303	0.938924	0.622	0.291	3	TECR
0	0.923986	0.869	0.455	3	TYROBP
0	0.919583	0.689	0.436	3	EMP3
0	0.915338	0.629	0.355	3	LTA4H
1.32105e-258	0.911313	0.548	0.332	3	TUBA1C
1.85752e-176	0.909226	0.35	0.106	3	LGALS3
4.33731e-208	0.90393	0.442	0.192	3	PYGL
8.1009e-241	0.903411	0.554	0.276	3	GNAI2
2.56965e-149	0.897492	0.265	0.081	3	NUSAP1
9.6345e-202	0.893282	0.433	0.196	3	FLNA
0	0.893094	0.949	0.818	3	ARHGDIB
3.89403e-187	0.890473	0.403	0.168	3	OSTF1
1.68417e-185	0.889393	0.413	0.187	3	RGS19
6.80811e-206	0.88728	0.477	0.196	3	SPI1
3.49146e-165	0.885152	0.263	0.084	3	CPNE3
9.39837e-165	0.877546	0.386	0.137	3	HJURP
4.61065e-160	0.876559	0.264	0.068	3	SPC25
4.01675e-161	0.87569	0.3	0.092	3	CCNA2
1.79736e-143	0.873301	0.253	0.079	3	ASF1B
8.28015e-308	0.870842	0.625	0.424	3	HMGB2
1.94424e-255	0.865168	0.572	0.213	3	CD24
4.10955e-285	0.859922	0.639	0.33	3	GPI
0	0.853941	0.87	0.652	3	ANXA1
1.84472e-177	0.835531	0.421	0.23	3	MGST1
0	0.833804	0.825	0.484	3	S100A11
2.95381e-144	0.827501	0.306	0.107	3	CCNB2
1.55474e-135	0.811178	0.269	0.086	3	CDCA3
2.47885e-125	0.808963	0.29	0.109	3	TOP2A
3.28878e-133	0.806607	0.304	0.106	3	CDCA8
5.63862e-190	0.805894	0.52	0.226	3	GABARAP
6.74599e-164	0.801501	0.424	0.194	3	ITGB2
2.55438e-146	0.800834	0.342	0.161	3	METTL9
2.65169e-132	0.800467	0.324	0.114	3	CENPA
2.694e-145	0.793117	0.349	0.152	3	PPP1R18
3.15699e-278	0.792704	0.71	0.435	3	PKM
1.15797e-184	0.787566	0.482	0.292	3	ARL6IP1
1.44602e-174	0.78483	0.369	0.21	3	MGST2
9.0966e-118	0.776321	0.27	0.113	3	GSN
3.68265e-132	0.774908	0.276	0.085	3	GSR
8.91313e-170	0.769642	0.388	0.232	3	SCP2
0	0.766443	0.813	0.607	3	ITM2B
6.99202e-140	0.759918	0.392	0.185	3	GNB2
2.22732e-166	0.758828	0.454	0.276	3	ACTR3
9.73235e-154	0.758809	0.339	0.199	3	DSTN
1.90311e-104	0.749451	0.263	0.094	3	AC007240.1
5.8701e-142	0.748762	0.367	0.136	3	SLPI
4.21348e-195	0.73967	0.513	0.34	3	LAMTOR4
3.34742e-130	0.730102	0.394	0.216	3	CAPNS1
1.12013e-290	0.71985	0.755	0.577	3	H2AFZ
1.50893e-127	0.717234	0.325	0.178	3	GPSM3
8.38703e-135	0.716338	0.363	0.173	3	ETHE1
2.77162e-104	0.712508	0.282	0.11	3	SPC24
0	0.708978	0.797	0.663	3	PFN1
1.80742e-127	0.697076	0.356	0.196	3	FAM49B
1.43958e-148	0.688344	0.508	0.306	3	H3F3A
8.88385e-111	0.688026	0.268	0.126	3	LASP1
8.25529e-302	0.680114	0.793	0.592	3	ARPC1B
1.85179e-136	0.676498	0.458	0.236	3	NDUFV3
2.28751e-104	0.67594	0.312	0.188	3	SMC4
1.15489e-171	0.669374	0.46	0.327	3	SRI
1.26559e-113	0.664136	0.374	0.205	3	ZYX
6.31837e-199	0.661265	0.588	0.425	3	APRT
1.49579e-107	0.660493	0.381	0.168	3	TGIF2-C20orf24
0	0.650774	0.945	0.845	3	CFL1
3.15526e-140	0.646438	0.453	0.3	3	PGD
7.05232e-138	0.645476	0.412	0.282	3	RNASEH2C
2.25652e-176	0.643594	0.497	0.388	3	C4orf3
1.08739e-118	0.642718	0.417	0.228	3	REEP5
2.92717e-152	0.640127	0.548	0.354	3	TUBB4B
2.85383e-109	0.63468	0.344	0.216	3	BUB3
8.9117e-93	0.630894	0.296	0.162	3	LBR
2.6445e-111	0.627743	0.412	0.193	3	CLEC12A
1.38709e-84	0.615862	0.259	0.126	3	SUN2
5.43728e-115	0.612666	0.421	0.277	3	H2AFV
3.81405e-104	0.608262	0.299	0.191	3	GLRX
7.5019e-105	0.596411	0.386	0.249	3	ANXA2
5.19626e-91	0.593443	0.301	0.132	3	FAM107B
3.7097e-215	0.586011	0.684	0.575	3	TALDO1
1.09204e-103	0.582622	0.434	0.249	3	ARPP19
8.58954e-93	0.582465	0.329	0.23	3	HCST
1.92636e-85	0.577665	0.326	0.158	3	ANXA3
7.4517e-79	0.577354	0.312	0.183	3	RAC1
3.05612e-72	0.563867	0.261	0.151	3	AES
4.24906e-293	0.563665	0.874	0.789	3	SH3BGRL3
1.78728e-206	0.548184	0.729	0.625	3	ARPC2
3.97576e-75	0.545311	0.261	0.16	3	RAD21
2.16386e-88	0.525986	0.407	0.285	3	TMED3
1.96102e-109	0.522432	0.474	0.343	3	NDUFB7
4.51328e-108	0.519884	0.407	0.315	3	RHOG
1.45386e-127	0.515579	0.53	0.416	3	CDC42
9.70575e-166	0.513567	0.638	0.569	3	TKT
7.58468e-77	0.512455	0.293	0.135	3	RGCC
5.02274e-103	0.510995	0.486	0.365	3	CAPZB
1.64979e-104	0.510577	0.483	0.372	3	LCP1
8.87745e-210	0.509126	0.927	0.859	3	ACTB
7.22545e-106	0.509083	0.427	0.342	3	ARPC5
1.20015e-94	0.508982	0.377	0.282	3	CKS2
2.65075e-68	0.507439	0.276	0.174	3	RAB2A
3.78746e-79	0.501156	0.379	0.232	3	SEC11C
4.40651e-178	0.499802	0.707	0.638	3	CLIC1
1.14941e-104	0.493428	0.479	0.243	3	ELOB
1.23139e-160	0.490637	0.545	0.484	3	GNG5
7.26046e-80	0.490547	0.339	0.252	3	PRELID1
4.55873e-82	0.489158	0.406	0.209	3	COPS9
5.25464e-189	0.482842	0.751	0.614	3	CD63
1.78146e-62	0.476924	0.277	0.189	3	PARVG
6.28964e-81	0.476547	0.383	0.276	3	CALM3
5.37497e-51	0.473866	0.266	0.158	3	YWHAH
1.43835e-54	0.465448	0.263	0.18	3	TLN1
3.20981e-65	0.462705	0.328	0.21	3	SSNA1
1.25302e-79	0.455607	0.378	0.292	3	AP2S1
2.04054e-60	0.43233	0.317	0.213	3	AP3S1
0	0.428929	0.913	0.768	3	GPX1
1.6644e-81	0.428858	0.448	0.387	3	LIMD2
1.17006e-59	0.416141	0.274	0.209	3	ATP6V1E1
1.06523e-53	0.403843	0.271	0.213	3	MAPRE1
4.46559e-66	0.392074	0.391	0.3	3	CD47
5.80718e-54	0.385341	0.351	0.199	3	PSMA6
7.96271e-131	0.384332	0.65	0.577	3	ATP5J
2.20701e-90	0.380427	0.537	0.445	3	NDUFA3
4.66246e-119	0.371316	0.623	0.528	3	TSPO
1.08953e-44	0.37126	0.282	0.206	3	ID2
5.66891e-66	0.365677	0.384	0.32	3	TMEM50A
7.43832e-99	0.353498	0.607	0.481	3	COX6A1
1.6812e-42	0.353458	0.309	0.198	3	PTPN18
5.43381e-53	0.342184	0.369	0.308	3	RALY
1.13553e-60	0.336025	0.384	0.32	3	NDUFA13
1.78315e-34	0.325284	0.271	0.203	3	ANP32E
1.50143e-40	0.297964	0.29	0.239	3	GRN
3.23373e-48	0.267487	0.453	0.394	3	NDUFA2
7.36608e-28	0.258598	0.317	0.239	3	HNRNPAB
4.78605e-56	0.253924	0.358	0.292	3	LST1
0	2.0309	0.863	0.276	4	PRTN3	Monocyte progenitor_ PRTN3 high
0	1.80189	0.925	0.446	4	ELANE
0	1.79516	0.846	0.292	4	CTSG
0	1.57304	0.812	0.269	4	MS4A3
0	1.47138	0.786	0.271	4	NKG7
0	1.43204	0.97	0.528	4	MPO
0	1.30934	0.56	0.107	4	RGCC
0	1.28816	0.741	0.177	4	CST7
0	1.15896	0.977	0.741	4	SRGN
0	1.14736	0.623	0.172	4	CLEC12A
0	1.14367	0.941	0.596	4	PLAC8
0	1.0382	0.751	0.302	4	P4HB
0	1.02246	0.847	0.404	4	CALR
6.17825e-278	0.918852	0.53	0.154	4	RAMP1
1.99356e-263	0.889412	0.64	0.247	4	KRTCAP2
1.58041e-269	0.858063	0.447	0.107	4	IGFBP4
3.45583e-248	0.85718	0.352	0.066	4	PTGR1
1.58992e-218	0.847957	0.303	0.051	4	ALAS1
1.86625e-230	0.812021	0.703	0.35	4	LTA4H
8.84326e-219	0.799258	0.532	0.19	4	AP3S1
4.05095e-205	0.788076	0.599	0.255	4	PDIA6
3.75819e-223	0.779452	0.445	0.126	4	MANF
4.60873e-247	0.775889	0.731	0.356	4	CMTM7
2.98442e-243	0.771843	0.411	0.102	4	NAPSA
4.97376e-224	0.765873	0.732	0.391	4	DBI
1.25704e-259	0.76417	0.877	0.601	4	CD63
1.00114e-171	0.763149	0.321	0.078	4	SDF2L1
1.65857e-194	0.759725	0.28	0.05	4	GATM
1.94763e-278	0.758605	0.947	0.766	4	GPX1
2.23015e-159	0.75454	0.409	0.138	4	VAT1
6.32323e-230	0.753031	0.737	0.39	4	PRSS57
2.78721e-188	0.747494	0.599	0.266	4	TMED3
5.44266e-178	0.719584	0.408	0.127	4	IFNGR1
6.91566e-201	0.711741	0.649	0.292	4	YBX1
1.06963e-144	0.708282	0.359	0.114	4	MED21
1.98348e-223	0.704537	0.464	0.143	4	SELENOH
2.35632e-204	0.690373	0.455	0.145	4	ANXA3
1.61768e-158	0.689159	0.493	0.199	4	SPCS2
3.51845e-239	0.688903	0.815	0.46	4	EIF5A
9.44748e-234	0.684203	0.703	0.326	4	GPI
4.57983e-203	0.681896	0.329	0.077	4	ADSSL1
9.68944e-179	0.674815	0.679	0.359	4	HSPA5
4.15252e-200	0.6723	0.434	0.137	4	SELENOF
1.43582e-193	0.66388	0.734	0.409	4	SSR4
1.77022e-186	0.663241	0.718	0.384	4	RPL22L1
2.17221e-241	0.659173	0.689	0.298	4	RACK1
1.46688e-130	0.64978	0.469	0.201	4	MGST2
6.9545e-190	0.641654	0.498	0.185	4	PSMA6
1.43279037293961e-322	0.638096	0.969	0.778	4	RPS26
3.17006e-194	0.638021	0.32	0.078	4	S100A1
3.76296e-195	0.624005	0.376	0.109	4	GNG12
2.52447e-113	0.623014	0.375	0.146	4	SMIM4
1.83535e-188	0.619329	0.649	0.306	4	TUBA4A
1.41024e-125	0.615809	0.549	0.277	4	LAMTOR2
1.14826e-230	0.615105	0.908	0.636	4	SLC25A5
7.54221e-157	0.612395	0.307	0.084	4	GSR
3.47181e-167	0.60952	0.54	0.229	4	NDUFV3
8.40845e-164	0.608972	0.482	0.188	4	RASGRP2
1.62161e-115	0.602307	0.509	0.249	4	NDUFB3
1.81445e-155	0.599764	0.251	0.055	4	SELENOS
7.45373e-175	0.593462	0.757	0.437	4	SERBP1
3.38997e-209	0.592635	0.824	0.487	4	S100A11
1.02424e-132	0.590229	0.284	0.08	4	MCEE
2.35045e-143	0.589175	0.355	0.117	4	WDR89
1.76622e-112	0.581104	0.279	0.086	4	MRPL19
2.86612e-181	0.579596	0.726	0.396	4	ATP5G1
4.00512e-164	0.5755	0.278	0.068	4	RAB44
1.90773e-174	0.573701	0.427	0.151	4	IGSF6
9.66265e-131	0.571725	0.565	0.281	4	MRPL33
1.5286e-105	0.568276	0.352	0.136	4	MFSD10
9.59709e-182	0.565445	0.614	0.282	4	MSRB1
2.50321e-110	0.562818	0.33	0.119	4	KDELR2
1.49653e-124	0.561042	0.39	0.153	4	DTYMK
4.46167e-187	0.559781	0.307	0.08	4	HSD11B1
2.33039e-109	0.558547	0.546	0.289	4	HSP90B1
5.93789e-98	0.557213	0.434	0.204	4	ATP6AP2
2.58984e-88	0.555514	0.316	0.125	4	ATP8B4
4.06663e-109	0.544972	0.412	0.178	4	SURF4
3.57485e-108	0.542578	0.357	0.14	4	M6PR
1.82017e-129	0.540423	0.27	0.076	4	BRI3BP
9.45699e-100	0.536331	0.307	0.113	4	RPIA
1.80859e-128	0.53271	0.315	0.103	4	SRM
3.96918e-116	0.529721	0.535	0.27	4	PDIA3
1.59622e-127	0.527241	0.693	0.418	4	MIF
3.78036e-116	0.525168	0.494	0.234	4	LSM6
7.47913e-116	0.523248	0.464	0.212	4	MRPS14
8.3436e-88	0.519965	0.457	0.233	4	SUCLG1
1.99027e-128	0.519724	0.488	0.225	4	DDOST
7.82504e-100	0.514596	0.482	0.24	4	TMED9
7.92927e-115	0.513911	0.431	0.19	4	FAM49B
2.84674e-72	0.511587	0.335	0.154	4	SVIP
1.10961e-157	0.510169	0.555	0.256	4	SWI5
8.43749e-99	0.509454	0.266	0.089	4	OGFRL1
5.75901e-136	0.502392	0.28	0.082	4	ADGRG3
5.31567e-97	0.499439	0.647	0.41	4	SSR2
4.35871e-119	0.49591	0.375	0.151	4	STK16
8.49044e-118	0.495337	0.561	0.289	4	PGD
1.81477e-143	0.492492	0.624	0.326	4	NME1
4.73302e-156	0.492285	0.454	0.183	4	PTPN18
8.13993e-131	0.489505	0.756	0.486	4	RPS27L
1.50924e-123	0.487492	0.515	0.248	4	RANBP1
1.9202e-134	0.485807	0.409	0.167	4	TGIF2-C20orf24
7.97534e-101	0.483252	0.566	0.312	4	EIF2S2
5.72255e-95	0.480534	0.495	0.257	4	UQCRC1
5.19023e-136	0.480335	0.488	0.221	4	SEC11C
8.20785e-75	0.471897	0.309	0.133	4	MPC1
3.02585e-100	0.46938	0.651	0.401	4	NOP10
2.9113e-119	0.468106	0.272	0.087	4	FMC1
8.11166e-140	0.465346	0.813	0.553	4	COX5A
5.54802e-105	0.464966	0.368	0.153	4	MRPL36
1.29079e-92	0.46474	0.433	0.209	4	RPN1
6.01946e-164	0.457964	0.476	0.2	4	EIF4A1
9.52657e-129	0.456931	0.847	0.636	4	COX6C
1.06983e-94	0.455813	0.447	0.219	4	XBP1
3.42238e-94	0.45373	0.277	0.101	4	MLEC
5.28927e-78	0.449012	0.366	0.171	4	SSR3
3.55003e-242	0.446522	0.531	0.212	4	EEF1G
4.2202e-167	0.444673	0.477	0.203	4	COPS9
1.53384e-86	0.439645	0.547	0.315	4	COPE
1.13887e-65	0.437767	0.283	0.124	4	NARS
3.33978e-116	0.437631	0.282	0.096	4	S100A13
3.38255e-115	0.436653	0.356	0.143	4	TMEM160
6.4502e-108	0.436023	0.691	0.429	4	NDUFA3
3.81125e-86	0.434725	0.285	0.112	4	SFXN1
2.11426e-100	0.431914	0.265	0.095	4	AC007240.1
1.58999e-95	0.431853	0.263	0.093	4	FAM173A
1.58748e-119	0.430227	0.836	0.606	4	ITM2B
4.53542e-72	0.427842	0.393	0.199	4	MTDH
8.87541e-93	0.427173	0.468	0.24	4	TMED10
1.29678e-70	0.425847	0.419	0.221	4	AK2
3.4225e-123	0.424109	0.337	0.129	4	FAM107B
7.79813e-131	0.419073	0.478	0.222	4	HNRNPAB
6.62361e-69	0.419032	0.591	0.379	4	C4orf3
1.31463e-151	0.419029	0.738	0.435	4	PKM
7.6924e-197	0.41862	0.789	0.456	4	PRDX5
2.43849e-81	0.41849	0.631	0.402	4	SNRPF
6.30856e-116	0.418096	0.311	0.117	4	CENPX
1.91231e-108	0.417537	0.297	0.111	4	TONSL
3.21884e-142	0.416864	0.6	0.308	4	MINOS1
6.27634e-80	0.416683	0.291	0.121	4	TM9SF3
8.2332e-108	0.415957	0.262	0.091	4	SELENOK
7.8342e-77	0.414942	0.351	0.165	4	IFT20
1.37587e-58	0.414401	0.499	0.309	4	PPIB
1.33392e-70	0.414365	0.437	0.237	4	DPY30
1.92154e-139	0.411912	0.804	0.539	4	ATPIF1
8.27567e-114	0.410777	0.641	0.372	4	SNRPD3
1.69043e-74	0.409941	0.535	0.322	4	SEC61G
9.7786e-78	0.408307	0.287	0.119	4	CENPW
3.6696e-135	0.408175	0.375	0.152	4	DDX39B
2.67945e-92	0.406083	0.539	0.304	4	PGLS
7.6823e-65	0.405492	0.451	0.256	4	OSTC
2.03175e-215	0.405041	0.408	0.143	4	CEBPE
2.32655e-121	0.405021	0.737	0.468	4	COX6A1
8.98992e-94	0.404165	0.329	0.14	4	UCHL5
1.68657e-87	0.402417	0.293	0.118	4	GMNN
5.62133e-119	0.400448	0.553	0.29	4	CDK4
3.0124e-64	0.39824	0.445	0.25	4	TIMM8B
8.05289e-77	0.398238	0.412	0.212	4	FKBP2
1.36454e-72	0.398114	0.508	0.296	4	RPN2
1.05053e-81	0.397505	0.459	0.245	4	MDH1
1.34907e-125	0.394549	0.836	0.589	4	ARPC1B
4.16064e-70	0.39382	0.361	0.178	4	CHCHD1
1.85261e-142	0.393625	0.454	0.201	4	SPI1
4.49548e-78	0.392389	0.289	0.124	4	SUN2
3.29562e-72	0.390286	0.355	0.173	4	TMEM167A
1.48356e-57	0.387746	0.306	0.149	4	TMED2
1.31672e-103	0.387586	0.848	0.648	4	NDUFA4
5.95746e-64	0.387205	0.256	0.11	4	GRPEL1
1.65664e-101	0.387144	0.794	0.562	4	ATP5J
1.32796e-60	0.386793	0.374	0.198	4	LMAN2
1.29498e-65	0.386468	0.349	0.174	4	DPM3
5.28482e-104	0.386204	0.384	0.175	4	NDUFV2
9.40709e-93	0.383581	0.575	0.333	4	NDUFB7
1.30958e-169	0.383118	0.502	0.224	4	CD24
4.15358e-95	0.382333	0.752	0.521	4	ATP5I
1.02695329979556e-313	0.382126	0.783	0.471	4	TMSB4Y
3.36509e-99	0.381123	0.624	0.376	4	NDUFA2
3.90367e-80	0.37728	0.435	0.228	4	SIVA1
1.01136e-78	0.377142	0.372	0.183	4	MYDGF
1.33878e-129	0.376962	0.572	0.299	4	TECR
1.469e-58	0.376592	0.381	0.206	4	CACYBP
4.376e-47	0.375916	0.256	0.123	4	EBNA1BP2
1.04836e-117	0.375367	0.278	0.099	4	CTSZ
3.52444e-71	0.374723	0.678	0.464	4	USMG5
1.81049e-98	0.373647	0.858	0.662	4	COX6B1
2.31023e-56	0.373539	0.423	0.242	4	DNAJA1
4.96201e-138	0.371113	0.335	0.128	4	LTB4R
2.5106e-60	0.370544	0.256	0.112	4	C14orf119
4.22051e-69	0.370383	0.524	0.315	4	NDUFC1
1.65026e-74	0.370005	0.266	0.112	4	TIPIN
3.94487e-68	0.369891	0.346	0.171	4	FKBP4
4.74426e-62	0.369552	0.501	0.304	4	SPCS1
3.97279e-83	0.367807	0.403	0.202	4	ANAPC13
2.87897e-68	0.367209	0.324	0.155	4	PSMD14
1.1616e-68	0.365333	0.489	0.286	4	NDUFS6
3.37161e-139	0.364871	0.82	0.552	4	HSPA8
1.63156e-59	0.364015	0.342	0.175	4	PSMB5
1.03981e-82	0.363322	0.526	0.305	4	TMEM50A
2.18289e-81	0.361616	0.529	0.308	4	NDUFA6
6.66579e-62	0.360977	0.362	0.189	4	TMEM147
1.30813e-56	0.360438	0.268	0.125	4	CETN3
2.90925e-90	0.359875	0.56	0.326	4	PSMB8
8.8332e-80	0.359306	0.253	0.101	4	PRPF19
6.80157e-91	0.359082	0.814	0.608	4	CHCHD2
1.85432e-60	0.358816	0.326	0.164	4	MCM5
7.44137e-42	0.358517	0.263	0.135	4	TRA2A
3.12718e-76	0.357137	0.749	0.536	4	SUB1
3.27803e-73	0.355488	0.321	0.151	4	MCM6
4.09266e-81	0.354969	0.794	0.601	4	COX7A2
5.13554e-81	0.353495	0.366	0.178	4	MRPL42
8.51279e-82	0.352312	0.722	0.494	4	PSMA7
9.60125e-62	0.351744	0.526	0.328	4	GSTO1
3.91935e-72	0.351448	0.343	0.168	4	RAB2A
4.42367e-56	0.351444	0.35	0.187	4	MAGOH
2.73677e-66	0.348901	0.474	0.277	4	MDH2
1.86901e-58	0.346196	0.373	0.202	4	HM13
2.9737e-153	0.345953	0.986	0.907	4	MT-ND1
9.82667e-48	0.345188	0.255	0.122	4	ERP44
1.02042e-96	0.344773	0.535	0.301	4	ATP5D
1.68799e-81	0.344739	0.488	0.275	4	RNASEH2C
3.56922e-75	0.343978	0.284	0.126	4	EXOSC5
1.82382e-50	0.342956	0.327	0.175	4	SSR1
4.48341e-74	0.342741	0.282	0.122	4	EIF2S1
2.37103e-66	0.341936	0.469	0.273	4	NDUFB5
4.30761e-66	0.340466	0.359	0.186	4	SNRPA1
8.4163e-90	0.340265	0.501	0.277	4	ATOX1
1.1546e-96	0.340139	0.402	0.195	4	EIF4A3
4.83399e-64	0.340095	0.608	0.405	4	DAD1
2.64901e-56	0.339178	0.561	0.371	4	SERP1
1.10717e-81	0.338631	0.382	0.191	4	PHF5A
4.55042e-68	0.338479	0.72	0.52	4	TMEM258
1.23854e-81	0.33799	0.442	0.236	4	MRPL18
1.70606e-70	0.337373	0.379	0.198	4	ATP6V1E1
9.05526e-80	0.337252	0.26	0.107	4	EIF3L
1.89018e-60	0.337167	0.433	0.25	4	C19orf70
8.58349e-52	0.335805	0.266	0.127	4	MCFD2
1.7886e-97	0.335601	0.609	0.366	4	BANF1
1.5579e-68	0.333826	0.471	0.275	4	ACTR3
5.47275e-82	0.333733	0.581	0.355	4	CAPZB
1.46838e-58	0.333359	0.35	0.186	4	CDK6
3.07109e-85	0.332132	0.385	0.191	4	ANP32E
1.92455e-51	0.331848	0.282	0.139	4	MAPKAPK3
1.93613e-85	0.331736	0.484	0.27	4	NDUFA5
5.92002e-58	0.331646	0.547	0.355	4	NDUFB2
9.42897e-75	0.331513	0.271	0.118	4	RP9
5.33965e-76	0.330379	0.273	0.12	4	TMEM234
2.87009e-68	0.329455	0.378	0.199	4	LSM4
2.30249e-52	0.329186	0.586	0.397	4	EIF3F
9.87946e-86	0.328904	0.33	0.152	4	YWHAH
4.3748e-81	0.328764	0.586	0.363	4	NHP2
2.66057e-51	0.328392	0.329	0.177	4	CUEDC2
8.81387e-71	0.328277	0.26	0.113	4	RPS6KA1
4.75445e-140	0.327305	0.984	0.906	4	MT-CYB
1.07696e-51	0.323121	0.504	0.323	4	SLIRP
4.98091e-64	0.322865	0.282	0.13	4	NANS
1.43372e-51	0.321422	0.316	0.167	4	MRPL15
8.16138e-128	0.320591	0.949	0.846	4	CFL1
6.99809e-73	0.317465	0.527	0.319	4	PCBP1
3.31028e-64	0.317279	0.484	0.291	4	SMDT1
3.93138e-77	0.316459	0.813	0.617	4	ARPC2
3.09824e-67	0.316077	0.822	0.667	4	TXN
1.89284e-69	0.315497	0.271	0.122	4	MCM2
1.85542e-93	0.315389	0.461	0.248	4	ARPP19
2.44032e-41	0.315218	0.44	0.281	4	SEC62
1.05986e-59	0.315173	0.332	0.174	4	GLRX3
3.3681e-147	0.314991	0.988	0.93	4	RPL18A
9.17965e-55	0.31399	0.337	0.183	4	SSRP1
5.92169e-76	0.313906	0.591	0.372	4	GNAS
8.32533e-68	0.313429	0.755	0.557	4	TKT
6.54797e-47	0.312332	0.402	0.241	4	RTN3
7.66139e-37	0.312121	0.327	0.192	4	TXNDC17
1.37839e-82	0.311139	0.374	0.188	4	GNB2
4.41115e-59	0.310607	0.559	0.364	4	ROMO1
7.60622e-78	0.309879	0.527	0.316	4	DUT
9.1492e-48	0.309541	0.256	0.126	4	MRPL14
6.88994e-144	0.308928	0.481	0.233	4	GABARAP
1.08072e-50	0.307834	0.308	0.163	4	EMC6
9.151e-73	0.307309	0.354	0.18	4	SRSF6
1.71482e-57	0.307195	0.472	0.289	4	PSMB2
1.524e-48	0.306765	0.368	0.212	4	PSMA5
3.99434e-58	0.305203	0.471	0.291	4	HIST1H2AC
2.69176e-76	0.304096	0.752	0.545	4	ATP5B
3.97164e-170	0.303835	0.501	0.242	4	ELOB
4.46619e-142	0.303701	0.977	0.883	4	RPSA
2.95993e-39	0.303393	0.291	0.161	4	TRAPPC6A
3.99557e-50	0.30317	0.269	0.135	4	FCF1
1.18813e-54	0.302477	0.251	0.117	4	LRRC59
1.5794e-60	0.302427	0.344	0.182	4	PARVG
4.69149e-41	0.302159	0.306	0.172	4	LSM8
6.79668e-52	0.301685	0.303	0.16	4	TAX1BP1
1.70516e-140	0.301651	0.97	0.87	4	RPL14
6.69168e-62	0.301625	0.467	0.281	4	NDUFB10
6.24554e-111	0.300504	0.493	0.26	4	CDK2AP2
2.92208e-53	0.298259	0.373	0.211	4	PTBP1
9.532e-63	0.298118	0.447	0.262	4	C1QBP
3.22137e-61	0.297843	0.301	0.15	4	PFDN6
5.53253e-46	0.296888	0.567	0.391	4	TMBIM6
3.62774e-60	0.294583	0.466	0.281	4	CCT7
3.14802e-54	0.293861	0.641	0.458	4	UQCRQ
1.31562e-45	0.292234	0.299	0.161	4	MRPL13
3.57702e-101	0.29102	0.796	0.575	4	H2AFZ
8.82468e-60	0.289703	0.496	0.308	4	NDUFA13
3.70226e-38	0.287945	0.314	0.181	4	PSMD13
4.51868e-37	0.287078	0.33	0.197	4	HPRT1
1.88136e-52	0.28706	0.364	0.206	4	AURKAIP1
3.11259e-44	0.286595	0.414	0.256	4	VCP
4.28499e-64	0.285967	0.284	0.139	4	CORO1B
1.80877e-53	0.285047	0.293	0.151	4	G3BP1
1.56901e-49	0.283882	0.395	0.235	4	PSMA3
2.35919e-45	0.283047	0.521	0.349	4	DYNLRB1
1.008e-75	0.281876	0.51	0.306	4	AKR1A1
2.37234e-43	0.280474	0.307	0.172	4	RBBP4
8.51051e-64	0.278869	0.705	0.51	4	ATP5J2
9.26773e-64	0.278805	0.396	0.222	4	NPM3
3.07182e-69	0.27688	0.685	0.483	4	ATP5F1
9.37369e-71	0.274326	0.386	0.21	4	CYC1
1.91173e-43	0.273919	0.362	0.216	4	NDUFAB1
9.00488e-61	0.273422	0.616	0.419	4	ATP5C1
4.88784e-44	0.27255	0.458	0.296	4	MRPL51
2.47275e-96	0.272495	0.964	0.873	4	RPL38
5.04936e-36	0.272054	0.259	0.142	4	C20orf27
8.85017e-41	0.271577	0.27	0.146	4	NFU1
4.54864e-48	0.271521	0.287	0.154	4	TIMM17B
2.15295e-46	0.270815	0.454	0.292	4	HNRNPM
2.03716e-47	0.270446	0.473	0.305	4	VDAC2
5.20212e-43	0.270166	0.465	0.305	4	EIF3G
1.20568e-59	0.269824	0.316	0.164	4	MRPS16
4.86591e-48	0.269234	0.297	0.16	4	MRPL24
2.75265e-26	0.268753	0.289	0.179	4	JTB
1.40086e-46	0.26869	0.505	0.337	4	ERP29
3.17366e-54	0.268108	0.762	0.591	4	C14orf2
5.663e-43	0.268013	0.388	0.238	4	EIF4H
6.53227e-51	0.265794	0.396	0.237	4	TOMM22
3.54191e-56	0.264828	0.389	0.226	4	MCM7
2.976e-33	0.264678	0.275	0.158	4	MRPL21
1.75675e-56	0.263468	0.548	0.361	4	SRSF7
1.30753e-103	0.263257	0.276	0.116	4	MRPS24
1.86546e-47	0.262991	0.387	0.233	4	PSMC3
9.47198e-48	0.26232	0.265	0.137	4	MRPS12
1.62883e-90	0.262278	0.483	0.272	4	H2AFV
1.87091e-30	0.261507	0.256	0.147	4	TSPAN32
1.55024e-73	0.261272	0.721	0.518	4	TSPO
2.83489e-59	0.260778	0.453	0.276	4	ATP6V0B
1.07122e-47	0.260375	0.32	0.179	4	MRPS15
5.37455e-48	0.258878	0.308	0.171	4	COA3
2.75519e-100	0.258191	0.433	0.228	4	REEP5
2.23419e-57	0.257888	0.477	0.298	4	NDUFA12
1.2452e-46	0.2577	0.508	0.34	4	PSMB6
8.07814e-100	0.25638	0.755	0.525	4	RAC2
9.34396e-99	0.256042	0.315	0.147	4	HJURP
6.03478e-29	0.254786	0.252	0.147	4	PFDN1
8.55747e-54	0.254062	0.444	0.276	4	CKS2
1.57075e-42	0.253854	0.482	0.321	4	ABRACL
3.27272e-102	0.253506	0.975	0.903	4	RPL4
1.39978e-56	0.253307	0.253	0.124	4	CNIH4
2.73602e-55	0.251946	0.323	0.176	4	MRPL34
1.1181e-39	0.250864	0.284	0.162	4	RUVBL2
0	1.22573	0.887	0.54	5	MPO	Neutrophil progenitor_MPO high
0	1.08629	0.856	0.458	5	ELANE
0	0.962028	0.836	0.436	5	LCN2
0	0.950843	0.951	0.879	5	S100A8
7.39319e-239	0.930901	0.483	0.326	5	TUBA4A
9.61425e-234	0.877552	0.555	0.317	5	PGLYRP1
4.03428e-233	0.831901	0.533	0.38	5	CMTM7
1.28892e-192	0.831049	0.507	0.304	5	MS4A3
1.82554e-197	0.80758	0.438	0.31	5	NKG7
4.34356e-261	0.786984	0.64	0.318	5	CTSG
0	0.786324	0.734	0.322	5	LTF
7.56711e-215	0.766832	0.338	0.28	5	SWI5
0	0.689135	0.836	0.44	5	CAMP
1.67676e-183	0.662526	0.55	0.44	5	FCER1G
1.04377e-191	0.62943	0.514	0.401	5	CYBA
1.26915e-237	0.578135	0.279	0.331	5	PGLS
5.12035e-275	0.56612	0.39	0.153	5	IGKC
3.34537e-304	0.558004	0.271	0.381	5	FIS1
1.01258e-281	0.553055	0.357	0.45	5	APRT
7.48679e-115	0.541676	0.282	0.204	5	CD177
1.42164e-171	0.52438	0.217	0.269	5	NCF4
6.23065e-200	0.524165	0.277	0.329	5	ATP5D
2.06228e-260	0.518574	0.502	0.586	5	COX5A
1.17992e-235	0.515104	0.781	0.837	5	ARHGDIB
2.0881e-253	0.514844	0.334	0.407	5	NDUFA2
4.26294e-188	0.512852	0.704	0.623	5	PLAC8
3.85045e-154	0.51062	0.588	0.491	5	TYROBP
1.38117e-230	0.499701	0.28	0.364	5	NDUFB7
5.56893e-281	0.499551	0.329	0.434	5	PARK7
3.82869e-214	0.487151	0.557	0.619	5	ARPC1B
1.53546e-230	0.484686	0.735	0.804	5	SH3BGRL3
1.14186e-178	0.482778	0.223	0.273	5	ARPP19
9.80703e-224	0.48247	0.215	0.301	5	ATP6V0B
2.63235e-214	0.464554	0.202	0.284	5	BSG
1.60035e-285	0.463037	0.459	0.597	5	LDHA
6.04662e-192	0.454068	0.568	0.311	5	PRTN3
5.55356e-205	0.453837	0.219	0.294	5	CALM3
0	0.450343	0.839	0.469	5	TMSB4Y
2.9869e-238	0.446305	0.297	0.399	5	BANF1
1.32463e-225	0.445653	0.215	0.299	5	NDUFA5
1.12761e-217	0.441563	0.555	0.635	5	CD63
2.00006e-158	0.433738	0.201	0.252	5	SEC11C
7.6309e-222	0.432241	0.237	0.345	5	NDUFC1
4.0006e-195	0.428342	0.22	0.307	5	ATOX1
1.18254e-204	0.427855	0.203	0.296	5	ARHGDIA
2.21496e-66	0.426807	0.415	0.329	5	RACK1
1.33223e-280	0.426766	0.296	0.432	5	NEDD8
2.82717e-257	0.424659	0.348	0.474	5	EMP3
1.38286e-206	0.422402	0.194	0.277	5	NDUFS7
3.19513e-235	0.421495	0.208	0.315	5	NDUFS6
1.16199e-235	0.415105	0.274	0.389	5	NPC2
1.9473e-235	0.408911	0.27	0.396	5	NHP2
5.43881e-177	0.401128	0.195	0.266	5	LSM6
1.31474e-184	0.39986	0.302	0.381	5	TUBB4B
2.23993e-256	0.397597	0.299	0.437	5	DAD1
0	0.390818	0.4	0.578	5	EIF3K
3.81972e-293	0.390377	0.327	0.493	5	UQCR10
1.68009e-262	0.387275	0.241	0.377	5	TIMM13
1.20812e-172	0.385117	0.259	0.331	5	ALDH2
2.43077e-208	0.384536	0.159	0.256	5	PSMC3
7.86775e-225	0.380873	0.251	0.369	5	LAMTOR4
5.77321e-199	0.380295	0.177	0.27	5	PRELID1
2.40935e-157	0.373876	0.405	0.46	5	LGALS1
2.29374e-250	0.373477	0.249	0.386	5	NDUFB2
8.33925e-270	0.372002	0.387	0.543	5	ATP5J2
1.29423e-199	0.371861	0.165	0.266	5	CDC37
4.39222e-292	0.369897	0.387	0.555	5	TMEM258
3.9103e-204	0.369602	0.215	0.326	5	PGD
4.84733e-180	0.368686	0.352	0.436	5	ATP5G1
1.78307e-180	0.366721	0.206	0.281	5	RANBP1
2.8858e-212	0.362338	0.158	0.272	5	IDH2
1.47803e-210	0.361374	0.15	0.252	5	TXN2
1.68191e-169	0.358064	0.368	0.455	5	CALR
7.59162e-187	0.350453	0.239	0.346	5	DUT
2.53019e-175	0.348834	0.366	0.453	5	MIF
1.62159e-196	0.346966	0.171	0.277	5	C19orf70
2.06567e-262	0.345885	0.397	0.558	5	ATP5I
2.63784e-206	0.344868	0.156	0.267	5	ANAPC11
1.18069e-197	0.343944	0.21	0.325	5	RALY
3.10576e-248	0.34301	0.623	0.775	5	COX4I1
2.77181e-179	0.341573	0.483	0.573	5	ATPIF1
6.0639e-210	0.338888	0.172	0.282	5	MRPL20
3.37509e-266	0.336141	0.235	0.396	5	BRK1
1.60026e-255	0.334953	0.229	0.379	5	DYNLRB1
1.6455e-203	0.333989	0.236	0.35	5	PCBP1
7.25384e-200	0.330129	0.182	0.29	5	UQCRC1
3.20771e-190	0.329832	0.208	0.322	5	ARL6IP1
4.62961e-201	0.329003	0.158	0.269	5	TCP1
8.55977e-206	0.328929	0.291	0.408	5	SNRPD3
1.0203e-277	0.31962	0.444	0.637	5	COX7A2
2.24666e-213	0.31763	0.197	0.327	5	NDUFA12
5.75132e-199	0.314419	0.18	0.303	5	NDUFB5
3.98782e-173	0.314397	0.289	0.394	5	LTA4H
1.0108e-193	0.311029	0.203	0.32	5	CD47
1.71171e-241	0.310307	0.254	0.407	5	LIMD2
3.2452e-217	0.305783	0.405	0.551	5	TSPO
3.74857e-206	0.303039	0.378	0.525	5	RPS27L
6.70854e-231	0.302475	0.296	0.455	5	SSR4
4.8248e-222	0.299323	0.283	0.439	5	NOP10
1.00112e-195	0.298929	0.217	0.338	5	TMEM50A
1.29624e-232	0.295022	0.283	0.438	5	DBI
6.53168e-200	0.2939	0.195	0.321	5	SMDT1
3.27731e-192	0.289793	0.149	0.267	5	LSM2
1.25144e-242	0.289377	0.265	0.431	5	SNRPD1
4.69353e-225	0.286545	0.366	0.523	5	TUBB
4.16753e-247	0.284365	0.204	0.361	5	GSTO1
4.60872e-185	0.283934	0.159	0.272	5	TMED10
2.64195e-227	0.281111	0.206	0.356	5	SEC61G
1.13547e-199	0.280627	0.16	0.285	5	NDUFS8
5.8041e-209	0.277838	0.187	0.338	5	RHOG
1.19955e-224	0.277472	0.307	0.469	5	NDUFA3
1.28927e-196	0.276824	0.233	0.366	5	TUBA1C
1.83096e-209	0.276532	0.194	0.329	5	RPN2
4.4963e-148	0.274832	0.771	0.875	5	ACTB
6.32725e-278	0.273791	0.261	0.45	5	RBX1
2.11942e-255	0.272602	0.208	0.374	5	CUTA
4.6567e-173	0.27041	0.147	0.258	5	SIVA1
1.46473e-268	0.26998	0.306	0.492	5	UQCRQ
2.97081e-282	0.267254	0.354	0.554	5	CNBP
2.31999e-198	0.266732	0.2	0.342	5	NDUFA6
3.23182e-286	0.266595	0.373	0.576	5	ATP5A1
9.19762e-189	0.265468	0.154	0.277	5	MDH1
6.52945e-230	0.261484	0.174	0.326	5	MRPL51
4.69096e-212	0.258132	0.178	0.32	5	RABAC1
2.49823e-173	0.256546	0.201	0.314	5	CNN2
1.4762e-187	0.253877	0.177	0.314	5	CCT5
1.24091e-161	0.252018	0.148	0.251	5	MCM7
0	2.22759	0.599	0.077	6	CA1	Erythrocyte progenitor_CA1 high
0	2.14075	0.479	0.061	6	CA2
0	1.70703	0.79	0.157	6	BLVRB
0	1.44863	0.523	0.034	6	KLF1
5.01519723972033e-314	1.38041	0.343	0.032	6	AQP1
2.14119e-307	1.25278	0.37	0.047	6	APOC1
2.37486e-161	1.04673	0.38	0.118	6	GLRX5
1.90939e-192	1.04027	0.348	0.075	6	HMBS
7.4628e-232	1.01342	0.592	0.219	6	MRPL52
5.50351e-237	1.00393	0.373	0.065	6	ALAD
7.47827e-254	0.963424	0.743	0.345	6	HSPE1
3.10828e-241	0.911823	0.284	0.029	6	SMIM1
3.72956e-216	0.887562	0.814	0.542	6	ATPIF1
1.54975e-180	0.865534	0.377	0.093	6	HEBP1
8.06186e-201	0.833242	0.266	0.033	6	GSTM3
9.74562e-87	0.826587	0.266	0.092	6	HBD
7.03888e-118	0.812381	0.269	0.068	6	COX6B2
1.82987e-194	0.810778	0.366	0.078	6	MINPP1
6.5794e-246	0.801914	0.365	0.059	6	GATA1
3.51073e-156	0.793026	0.334	0.08	6	MTHFD1
1.05605e-162	0.771294	0.587	0.252	6	C1QBP
1.90145e-177	0.740076	0.568	0.221	6	UROD
1.21612e-145	0.733149	0.707	0.403	6	ATP5G1
2.49692e-152	0.723342	0.657	0.327	6	NME1
6.3226e-152	0.712849	0.315	0.073	6	IFRD2
7.14341e-120	0.702493	0.355	0.114	6	BOLA3
2.16879e-155	0.697838	0.47	0.164	6	REXO2
4.13457e-169	0.691771	0.341	0.079	6	CASP3
2.12404e-114	0.6701	0.286	0.078	6	SVBP
1.65265e-271	0.660896	0.952	0.684	6	NPM1
5.4976e-143	0.652375	0.637	0.309	6	DUT
5.6202e-121	0.651076	0.57	0.279	6	PHB2
4.32762e-125	0.632316	0.464	0.184	6	GADD45GIP1
2.89593e-65	0.629585	0.397	0.229	6	EEF1G
1.59407e-85	0.620319	0.313	0.121	6	TMEM14C
7.08173e-129	0.614734	0.417	0.148	6	PDLIM1
4.15061e-144	0.606264	0.369	0.109	6	NME4
3.09496e-122	0.600053	0.386	0.136	6	CNRIP1
1.18161e-112	0.598082	0.332	0.106	6	TFRC
9.58519e-90	0.579329	0.491	0.244	6	METAP2
2.88394e-62	0.569403	0.317	0.143	6	MYC
1.21427e-120	0.567028	0.592	0.291	6	CDK4
4.02065e-109	0.564563	0.485	0.215	6	TXNL1
6.81314e-89	0.558846	0.321	0.118	6	FAM162A
6.73732e-59	0.554898	0.362	0.18	6	HDGF
3.62855e-63	0.550244	0.438	0.25	6	RP11-620J15.3
3.17522e-65	0.539014	0.392	0.193	6	PHF5A
1.45811e-105	0.535417	0.721	0.445	6	SERBP1
2.11766e-110	0.529105	0.433	0.177	6	EIF4EBP1
5.09323e-97	0.529007	0.302	0.1	6	LYAR
5.89453e-119	0.524572	0.664	0.36	6	NHP2
4.01763e-117	0.523925	0.67	0.37	6	SOD1
3.88768e-70	0.523005	0.439	0.327	6	RACK1
6.01482e-100	0.5196	0.479	0.222	6	CREG1
1.52172e-88	0.518084	0.285	0.096	6	HMGB3
4.37678e-80	0.511463	0.427	0.203	6	DDX39A
5.29979e-81	0.506923	0.709	0.495	6	RPS27L
2.66809e-94	0.506082	0.363	0.142	6	FBXO7
6.92405e-183	0.50526	0.944	0.739	6	EEF1B2
2.9243e-197	0.502074	0.987	0.87	6	RPL14
5.22285e-160	0.501242	0.764	0.416	6	MIF
1.69945e-114	0.499472	0.276	0.077	6	FXN
6.78748e-94	0.497686	0.664	0.394	6	RPL22L1
2.92982e-88	0.497405	0.543	0.288	6	EIF3I
2.97496e-95	0.490227	0.371	0.148	6	DKC1
2.0798e-85	0.490146	0.683	0.439	6	NDUFB9
7.31714e-89	0.489794	0.445	0.207	6	CYC1
3.29569e-100	0.488397	0.462	0.209	6	NDUFAB1
3.09031e-89	0.48758	0.272	0.089	6	HARS
9.31915e-64	0.487529	0.382	0.187	6	RP11-632C17__A.1
5.50643e-87	0.487313	0.5	0.254	6	RANBP1
5.76333e-45	0.486792	0.373	0.217	6	SNHG3
5.12276e-121	0.484733	0.571	0.277	6	CCT5
4.23659e-113	0.483757	0.618	0.324	6	IMPDH2
1.24637e-79	0.482693	0.777	0.56	6	HSPA8
2.46443e-98	0.479859	0.677	0.401	6	SNRPF
7.58657e-64	0.47645	0.273	0.111	6	SRM
1.5222e-97	0.476037	0.449	0.202	6	CACYBP
1.30417e-110	0.473456	0.62	0.329	6	LSM7
6.05507e-106	0.47162	0.723	0.439	6	NCL
6.85798e-112	0.468725	0.414	0.168	6	FKBP4
2.30124e-117	0.465558	0.652	0.351	6	GPX4
4.64775e-70	0.463844	0.283	0.11	6	PPID
1.11321e-112	0.463578	0.628	0.334	6	HMGN1
4.41713e-102	0.461202	0.515	0.25	6	CCT2
1.06638e-90	0.46069	0.534	0.278	6	CCT7
5.87508e-76	0.456153	0.308	0.123	6	EIF2S1
4.00548e-89	0.454957	0.783	0.545	6	ATP5B
7.41277e-121	0.453109	0.667	0.363	6	NAA38
9.35226e-83	0.449185	0.32	0.125	6	POLE3
4.20555e-61	0.447437	0.899	0.787	6	RPS26
2.90791e-82	0.447082	0.274	0.097	6	MRTO4
1.20153e-79	0.443087	0.555	0.31	6	CCT8
3.31443e-76	0.443068	0.27	0.098	6	GNL3
6.18099e-99	0.442807	0.736	0.473	6	EIF5A
1.08927e-83	0.442289	0.267	0.09	6	GAR1
5.9918e-63	0.442167	0.667	0.478	6	COX6A1
8.30328e-87	0.442041	0.704	0.448	6	ATP5G3
1.23186e-80	0.440183	0.379	0.167	6	PRDX3
7.77889e-79	0.438099	0.65	0.405	6	NOP10
1.28711e-75	0.437587	0.353	0.155	6	PPM1G
2.98459e-70	0.437475	0.439	0.23	6	HNRNPAB
1.57137e-57	0.436987	0.363	0.18	6	PDAP1
5.32428e-71	0.436437	0.321	0.136	6	CFDP1
2.25857e-89	0.434992	0.459	0.222	6	MCM7
2.17649e-73	0.434813	0.539	0.307	6	YBX1
2.71356e-84	0.433983	0.403	0.183	6	NOP56
1.55455e-52	0.432102	0.554	0.358	6	TUBB4B
3.93446e-75	0.431172	0.839	0.647	6	SLC25A5
3.45239e-76	0.428715	0.427	0.209	6	PSMA5
2.80268e-75	0.427457	0.618	0.378	6	SNRPD3
5.24855e-89	0.427149	0.369	0.155	6	PHB
2.20173e-219	0.426282	0.991	0.875	6	RPS21
6.72045e-90	0.424119	0.741	0.482	6	SLC25A3
1.52107e-49	0.423631	0.264	0.119	6	MRPS24
5.00751e-83	0.423607	0.524	0.28	6	CCT4
3.06107e-85	0.422674	0.826	0.61	6	CHCHD2
1.41492e-55	0.419907	0.473	0.275	6	NDUFA5
5.38947e-53	0.41895	0.256	0.11	6	CYB5A
2.1435e-83	0.417522	0.293	0.111	6	NECAP2
2.28106e-186	0.417461	0.989	0.859	6	RPS5
3.77258e-84	0.416861	0.503	0.261	6	CCT3
1.0399e-59	0.416575	0.523	0.32	6	EIF2S2
6.23258e-56	0.415513	0.297	0.135	6	FCF1
1.29163e-68	0.414708	0.372	0.177	6	LMO2
3.5707e-72	0.414424	0.532	0.301	6	EIF3G
1.94121e-79	0.414242	0.532	0.461	6	HNRNPA1
6.23433e-76	0.414213	0.346	0.152	6	MRPL12
1.20882e-217	0.41121	0.988	0.871	6	RPS17
7.3383e-87	0.411049	0.293	0.107	6	DNPH1
2.48818e-62	0.410177	0.394	0.201	6	LSM4
5.23616e-70	0.406393	0.374	0.178	6	SDHB
3.26486e-48	0.402005	0.265	0.125	6	CENPA
5.0036e-96	0.400347	0.374	0.156	6	RUVBL2
1.53381e-60	0.399696	0.382	0.193	6	PSMD7
1.2478e-93	0.39918	0.605	0.339	6	EIF3M
1.90333e-75	0.398723	0.265	0.097	6	RUVBL1
5.95615e-186	0.398435	0.989	0.856	6	RPS18
1.30155e-79	0.396702	0.268	0.098	6	BRIX1
3.28573e-72	0.395071	0.402	0.198	6	NOP58
4.77186e-82	0.394508	0.542	0.298	6	POLR2L
1.38562e-76	0.393497	0.298	0.122	6	MCM2
5.01621e-73	0.393425	0.496	0.27	6	UQCRFS1
3.50634e-74	0.393218	0.401	0.194	6	DNAJC19
4.26998e-256	0.393155	0.992	0.91	6	RPL8
1.72226e-85	0.392971	0.537	0.291	6	SNU13
2.60973e-93	0.392613	0.307	0.114	6	MPST
2.15352e-60	0.392231	0.325	0.15	6	PPA1
5.63924e-22	0.391434	0.358	0.242	6	CD24
2.02771e-44	0.391395	0.327	0.171	6	HSPD1
2.03981e-80	0.391241	0.86	0.665	6	COX6B1
6.67049e-46	0.390922	0.322	0.165	6	CYTL1
1.03904e-85	0.390195	0.392	0.181	6	TYMS
4.33471e-64	0.38842	0.381	0.19	6	TMEM147
2.78215e-62	0.387748	0.53	0.452	6	LRRC75A-AS1
3.80681e-46	0.386871	0.521	0.432	6	RPS2
2.37845e-88	0.385086	0.425	0.2	6	PDCD5
9.34809e-73	0.384874	0.3	0.124	6	MRPL14
8.08054e-74	0.38438	0.476	0.254	6	MRPL20
4.16668e-72	0.384349	0.257	0.096	6	NOP16
2.3818e-164	0.383011	0.967	0.819	6	RPL6
1.33238e-71	0.382437	0.334	0.15	6	PFDN6
2.47268e-173	0.382333	0.985	0.873	6	RPL38
3.68382e-67	0.382316	0.495	0.278	6	MDH2
3.26512e-55	0.38214	0.355	0.182	6	MRPL42
2.10032e-94	0.380058	0.263	0.088	6	OAT
2.10266e-94	0.379895	0.606	0.341	6	NDUFB6
1.41837e-89	0.378498	0.688	0.424	6	SNRPB
2.09787e-68	0.378414	0.31	0.137	6	BAG1
6.96378e-37	0.378155	0.498	0.393	6	PPIA
1.10904e-81	0.375372	0.565	0.321	6	SLIRP
4.3833e-82	0.375185	0.346	0.15	6	IMP3
1.84291e-69	0.374536	0.327	0.146	6	BZW2
5.49365e-65	0.373604	0.339	0.161	6	DTYMK
5.60457e-173	0.373108	0.98	0.862	6	RPS25
1.35966e-74	0.370956	0.266	0.102	6	CHCHD3
3.87797e-105	0.370161	0.879	0.638	6	HSP90AB1
4.44843e-76	0.368543	0.64	0.396	6	SNRPD1
6.92812e-32	0.367877	0.34	0.203	6	VAMP5
5.09093e-88	0.36682	0.397	0.182	6	PSMD6
1.61943e-63	0.365825	0.336	0.16	6	MRPL36
4.351e-191	0.364496	0.984	0.877	6	RPL18
8.55494e-135	0.363464	0.973	0.846	6	RPS28
2.43885e-79	0.363232	0.697	0.45	6	HSP90AA1
3.03578e-71	0.360718	0.435	0.226	6	NASP
2.57367e-55	0.358352	0.259	0.11	6	LINC00152
1.49933e-61	0.356551	0.508	0.298	6	NDUFA12
2.805e-208	0.353061	0.992	0.922	6	RPL37A
4.04108e-43	0.351076	0.26	0.124	6	RGS10
2.23863e-59	0.349914	0.352	0.176	6	MRPL34
6.60249e-231	0.349362	0.993	0.925	6	RPL37
3.55929e-166	0.348454	0.984	0.865	6	RPS16
6.98979e-57	0.348159	0.424	0.235	6	PSMA3
9.60613e-78	0.347641	0.363	0.168	6	PAICS
2.08172e-55	0.347607	0.327	0.161	6	PSMC2
1.95922e-216	0.347205	0.989	0.898	6	RPLP2
2.01141e-69	0.34691	0.514	0.294	6	POLR1D
1.28311e-213	0.346397	0.994	0.899	6	RPL26
8.33951e-66	0.34573	0.317	0.145	6	EXOSC8
3.30723e-58	0.345444	0.356	0.18	6	POLR2E
2.97188e-29	0.34514	0.461	0.321	6	AC090498.1
6.52548e-86	0.344425	0.532	0.293	6	MPC2
1.37614e-54	0.344314	0.252	0.107	6	MRPL3
1.24424e-85	0.3438	0.298	0.118	6	ISYNA1
2.84481e-64	0.343242	0.263	0.108	6	PRDX4
7.83576e-58	0.342749	0.674	0.467	6	USMG5
4.3662e-38	0.34114	0.489	0.323	6	MINOS1
3.09995e-60	0.339793	0.337	0.164	6	ACP1
3.15815e-77	0.338706	0.324	0.142	6	AHSA1
3.50877e-72	0.338114	0.401	0.202	6	DRAP1
2.70895e-93	0.337937	0.599	0.343	6	TIMM13
3.19709e-73	0.337824	0.547	0.317	6	FBL
6.65003e-59	0.337486	0.562	0.35	6	C8orf59
2.59457e-50	0.336888	0.297	0.145	6	PFDN1
2.02084e-72	0.335936	0.453	0.242	6	TCP1
6.30475e-59	0.335894	0.266	0.114	6	PPA2
1.70625e-59	0.334237	0.341	0.168	6	CTNNBL1
9.21699e-55	0.332317	0.452	0.261	6	BSG
9.70878e-71	0.332289	0.463	0.252	6	NDUFS7
7.52229e-67	0.331868	0.354	0.172	6	TSN
4.85964e-40	0.330343	0.281	0.143	6	PRDX2
2.72763e-114	0.328557	0.957	0.775	6	RPS10
1.55418e-67	0.328317	0.285	0.122	6	EBNA1BP2
1.73356e-95	0.327704	0.946	0.791	6	RPL10A
1.12815e-67	0.326303	0.382	0.193	6	NOL7
5.95015e-68	0.325804	0.468	0.259	6	GTF2A2
1.87876e-55	0.325213	0.352	0.182	6	CHCHD1
1.75978e-67	0.324783	0.662	0.433	6	SRSF2
2.3553e-69	0.32451	0.765	0.539	6	ATP5A1
2.27051e-70	0.323194	0.653	0.42	6	EIF3E
3.73714e-65	0.322739	0.339	0.165	6	MCM5
1.73165e-64	0.32174	0.436	0.24	6	MRPL18
1.10234e-127	0.321186	0.985	0.884	6	RPSA
4.88776e-56	0.319875	0.268	0.119	6	TIMM9
9.04022e-53	0.319622	0.664	0.462	6	UQCR10
4.97681e-81	0.319274	0.369	0.173	6	GLRX3
5.41112e-84	0.319004	0.31	0.13	6	PKIG
1.37994e-106	0.318534	0.968	0.796	6	RPL5
9.15757e-61	0.318086	0.365	0.188	6	SNRPA1
1.54472e-68	0.31725	0.806	0.59	6	C14orf2
6.91131e-52	0.316892	0.268	0.123	6	PSMF1
7.38343e-76	0.316043	0.534	0.484	6	RPL35
3.71495e-57	0.314806	0.63	0.42	6	ATP5C1
3.24978e-79	0.314797	0.411	0.206	6	PRMT1
4.20436e-67	0.314785	0.255	0.103	6	NIFK
4.05587e-193	0.314561	0.993	0.917	6	RPS11
6.75618e-57	0.314076	0.282	0.13	6	PSME3
1.34026e-70	0.313714	0.514	0.296	6	NDUFB4
2.11805e-56	0.313616	0.336	0.17	6	NDUFS3
6.60615e-67	0.31313	0.346	0.169	6	POLR2I
9.34105e-75	0.313005	0.431	0.225	6	VDAC1
8.33869e-61	0.312823	0.449	0.253	6	TIMM8B
1.01133e-54	0.312799	0.327	0.164	6	STRAP
9.08577e-64	0.31248	0.678	0.457	6	UQCRQ
3.85063e-77	0.311706	0.282	0.117	6	MRPS26
1.98304e-45	0.310048	0.257	0.124	6	GMNN
2.93546e-63	0.309802	0.271	0.116	6	DDX1
4.12331e-61	0.309676	0.738	0.526	6	ATP5I
1.65701e-70	0.309512	0.588	0.361	6	SRSF7
3.27497e-31	0.308478	0.315	0.184	6	HMGA1
4.84383e-50	0.308213	0.326	0.169	6	MRPL15
6.20548e-54	0.307701	0.568	0.366	6	ROMO1
1.04013e-65	0.307523	0.26	0.108	6	MRPL4
4.50222e-71	0.30666	0.287	0.124	6	MCM3
5.0918e-50	0.306655	0.528	0.468	6	RPS7
5.28658e-27	0.306482	0.367	0.235	6	RAN
1.31328e-52	0.306262	0.526	0.468	6	RPL29
2.17456e-76	0.305098	0.362	0.174	6	JTB
3.4344e-74	0.304552	0.305	0.134	6	PFDN2
2.45487e-124	0.304354	0.983	0.858	6	RPS4X
2.20141e-62	0.304133	0.546	0.334	6	EIF3D
4.14692e-33	0.303572	0.3	0.168	6	PYURF
5.15485e-82	0.30319	0.389	0.19	6	DNAJC9
1.61365e-67	0.303021	0.265	0.113	6	UBA2
2.49412e-67	0.302139	0.383	0.196	6	RBBP7
5.79813e-156	0.301783	0.989	0.875	6	RPL39
1.23068e-76	0.301128	0.499	0.28	6	FUS
9.36679e-87	0.301038	0.764	0.516	6	CNBP
5.25911e-82	0.300094	0.906	0.71	6	EEF2
2.35068e-61	0.299972	0.427	0.237	6	TOMM22
3.06609e-52	0.299878	0.302	0.15	6	TMEM208
2.02496e-61	0.299708	0.272	0.12	6	DAP3
7.42789e-119	0.29954	0.985	0.904	6	RPL4
4.10473e-53	0.298297	0.351	0.186	6	XRCC6
2.79107e-62	0.297127	0.269	0.118	6	STIP1
8.45336e-64	0.297074	0.424	0.232	6	PSMD4
3.30766e-64	0.296499	0.464	0.263	6	UQCRC2
1.36527e-24	0.294601	0.38	0.254	6	PEBP1
1.48882e-54	0.293441	0.501	0.308	6	ATP5D
2.15441e-65	0.292798	0.414	0.223	6	NPM3
1.00708e-73	0.292475	0.888	0.692	6	COX7C
2.95898e-29	0.292347	0.296	0.174	6	AMD1
1.2248e-62	0.291916	0.36	0.185	6	TOMM20
1.54438e-67	0.291154	0.333	0.161	6	UQCC2
5.14903e-136	0.290712	0.985	0.886	6	RPS13
4.1477e-67	0.290297	0.39	0.204	6	THOC7
9.08595e-59	0.289832	0.263	0.118	6	EIF4E
5.11696e-53	0.289447	0.312	0.157	6	MRPL21
1.3724e-57	0.28937	0.453	0.263	6	PTGES3
3.28211e-30	0.289286	0.314	0.185	6	NDUFB11
2.38195e-61	0.288795	0.281	0.127	6	MRPS34
2.35594e-60	0.288639	0.982	0.908	6	MT-ND1
2.73095e-62	0.287412	0.295	0.139	6	MRPL28
2.75077e-47	0.286981	0.322	0.171	6	EIF1AX
7.98053e-65	0.28692	0.946	0.809	6	EEF1A1
6.45002e-41	0.2862	0.293	0.156	6	BCAS2
2.49722e-30	0.286191	0.65	0.521	6	RPL24
5.63222e-66	0.285856	0.9	0.739	6	RPS6
1.81094e-80	0.283649	0.343	0.16	6	NDUFA8
3.26868e-125	0.282725	0.985	0.905	6	RPS20
2.42403e-57	0.28248	0.262	0.119	6	BAX
2.01538e-53	0.281944	0.836	0.658	6	TUBA1B
6.76582e-67	0.281324	0.376	0.195	6	HPRT1
1.00555e-54	0.280793	0.275	0.13	6	NUDT21
4.21611e-26	0.280713	0.268	0.157	6	GLTSCR2
1.82087e-61	0.279393	0.32	0.157	6	MTCH2
7.48317e-63	0.278424	0.405	0.22	6	NUDC
1.96069e-59	0.278028	0.705	0.491	6	TUBB
2.81431e-45	0.277643	0.669	0.488	6	ATP5F1
9.87625e-55	0.27645	0.825	0.641	6	COX6C
9.78072e-49	0.275755	0.386	0.221	6	ENY2
2.19285e-69	0.275366	0.764	0.539	6	SNRPD2
1.38722e-105	0.275172	0.97	0.87	6	RPL28
8.52982e-27	0.274112	0.539	0.467	6	RPL23A
9.54499e-39	0.273261	0.281	0.149	6	NMI
1.12187e-48	0.272429	0.446	0.271	6	SNRPC
8.58509e-57	0.272321	0.271	0.126	6	IMMT
4.091e-36	0.271405	0.529	0.474	6	RPL36A
4.07762e-49	0.271199	0.426	0.253	6	C19orf70
1.35883e-50	0.270926	0.264	0.126	6	NUDCD2
1.5986e-53	0.270046	0.495	0.306	6	VDAC2
2.0661e-63	0.26963	0.334	0.167	6	SNX5
1.01056e-68	0.269462	0.373	0.192	6	STOML2
1.44432e-80	0.269449	0.291	0.124	6	SLC40A1
2.23863e-52	0.268287	0.355	0.193	6	NDUFA10
9.58847e-62	0.266294	0.412	0.228	6	TXN2
2.9773e-45	0.266182	0.329	0.183	6	NDUFV2
2.34796e-38	0.265989	0.298	0.163	6	HAT1
2.67504e-43	0.265848	0.36	0.208	6	SDHC
8.74753e-61	0.265292	0.357	0.187	6	MRPL54
2.90279e-54	0.264483	0.292	0.144	6	ETFA
2.05648e-38	0.264244	0.65	0.476	6	HMGB1
5.94934e-51	0.263604	0.281	0.139	6	NT5C
3.20919e-56	0.263522	0.472	0.284	6	NDUFB10
8.93647e-52	0.263144	0.328	0.173	6	IDH3B
8.89046e-62	0.263108	0.326	0.164	6	NAA10
1.65406e-19	0.26304	0.415	0.297	6	SNRPE
2.53072e-50	0.262776	0.365	0.205	6	COX20
4.07273e-57	0.26275	0.515	0.319	6	NDUFC1
3.85175e-17	0.26113	0.47	0.363	6	RPL9P9
2.23226e-46	0.260348	0.312	0.167	6	MRPS16
1.23584e-57	0.258239	0.559	0.357	6	NDUFB2
1.84411e-68	0.258124	0.669	0.446	6	ANP32B
7.10524e-167	0.257674	0.995	0.944	6	RPS15A
2.6369e-48	0.256754	0.41	0.243	6	DPY30
6.52034e-60	0.256551	0.455	0.267	6	RSL1D1
1.67304e-55	0.256458	0.414	0.239	6	TUFM
1.36641e-42	0.255437	0.26	0.132	6	GUK1
6.2789e-48	0.253984	0.319	0.172	6	QARS
5.43447e-113	0.25374	0.979	0.873	6	RPL30
1.9637e-55	0.252867	0.322	0.168	6	MAT2A
4.82588e-57	0.252691	0.305	0.155	6	MCM6
5.53802e-22	0.252288	0.506	0.423	6	RPL22
4.08724e-37	0.25199	0.755	0.63	6	MT-ND3
3.88547e-71	0.251977	0.525	0.314	6	C14orf166
7.26436e-41	0.251635	0.32	0.181	6	LEPROT
1.92764e-52	0.251362	0.281	0.14	6	RPA2
0	1.9475	0.702	0.118	7	CPA3	Eosinophil/basophil/ mast cell progenitors
0	1.69762	0.579	0.076	7	FCER1A
0	1.61676	0.358	0.019	7	MS4A2
3.4848e-292	1.24794	0.488	0.095	7	HDC
2.90153e-242	1.21309	0.26	0.023	7	TPSB2
4.42166e-240	1.10337	0.337	0.049	7	AC004791.2
2.80491e-205	0.941165	0.484	0.13	7	CNRIP1
1.10497e-195	0.883977	0.604	0.238	7	RP11-620J15.3
3.35396e-159	0.86438	0.382	0.103	7	RP11-354E11.2
6.52333e-182	0.861083	0.4	0.096	7	GATA2
4.61799e-204	0.795606	0.772	0.442	7	HNRNPA1
1.78208e-170	0.795395	0.52	0.177	7	RP11-632C17__A.1
2.20474e-173	0.778187	0.757	0.413	7	RPS2
2.96716e-151	0.76907	0.315	0.067	7	CSF2RB
1.23568e-166	0.762842	0.263	0.039	7	HPGDS
1.64034e-153	0.75097	0.607	0.271	7	C6orf48
4.27663e-148	0.750763	0.637	0.308	7	AC090498.1
5.34042e-150	0.747396	0.692	0.37	7	SERPINB1
1.32997e-55	0.744887	0.337	0.185	7	LMO4
1.96117e-125	0.742726	0.429	0.157	7	CYTL1
7.27335e-185	0.73805	0.765	0.434	7	LRRC75A-AS1
2.58669e-97	0.721544	0.309	0.103	7	ATF7IP2
3.50942e-286	0.699836	0.788	0.482	7	RPL13A
3.18631e-289	0.695902	0.788	0.484	7	RPLP1
2.13885e-154	0.693238	0.745	0.415	7	ZFAS1
4.66914e-261	0.670957	0.788	0.484	7	RPL10
7.20593e-127	0.666578	0.663	0.348	7	RPL9P9
3.38269e-245	0.662728	0.788	0.482	7	RPL27A
7.1531e-162	0.66243	0.768	0.448	7	RPL29
1.11072e-209	0.660515	0.788	0.479	7	RPS15
1.35413e-108	0.658436	0.492	0.214	7	GLUL
1.37535e-131	0.655762	0.678	0.362	7	SNHG6
1.99028e-169	0.655038	0.773	0.448	7	RPL23A
9.52284e-224	0.646519	0.788	0.482	7	RPL19
7.24239e-146	0.645124	0.741	0.404	7	RPL22
2.02566e-108	0.643431	0.392	0.141	7	FBXO7
1.15254e-218	0.641638	0.788	0.475	7	RPLP0
3.93759e-120	0.64127	0.652	0.347	7	SNHG8
1.33923e-171	0.638778	0.782	0.472	7	RPL7A
2.77226e-168	0.638493	0.784	0.467	7	RPL41
1.7686e-163	0.638344	0.767	0.449	7	RPS7
2.70013e-109	0.637987	0.425	0.163	7	CTNNBL1
2.40535e-186	0.635042	0.783	0.474	7	RPL12
5.64316e-97	0.63249	0.483	0.224	7	NCOA4
2.25482e-241	0.629674	0.788	0.485	7	RPS12
8.454e-165	0.62883	0.783	0.464	7	RPL35
1.26057e-183	0.625273	0.785	0.477	7	GNB2L1
3.06834e-151	0.616184	0.781	0.47	7	RPL23
2.73759e-128	0.615101	0.705	0.391	7	ATP5G2
1.41178e-148	0.613677	0.78	0.471	7	RPL27
1.83955e-86	0.609326	0.375	0.149	7	GLTSCR2
8.28964e-170	0.600434	0.785	0.473	7	RPL36
1.55248e-145	0.590378	0.794	0.51	7	RPL24
8.661e-207	0.581155	0.788	0.486	7	RPL15
2.76642e-140	0.57922	0.771	0.459	7	FAU
2.4997e-96	0.576308	0.412	0.166	7	AMD1
1.15535e-86	0.576161	0.41	0.175	7	RPL13AP5
6.07612e-174	0.572943	0.788	0.481	7	RPL35A
1.24193e-87	0.572045	0.479	0.227	7	AC007969.5
3.86392e-129	0.569584	0.767	0.455	7	RPL36A
8.81276e-86	0.567894	0.392	0.163	7	C7orf73
1.7715e-170	0.567853	0.788	0.479	7	RPS8
3.87797e-134	0.566236	0.772	0.45	7	GAS5
3.85246e-81	0.56537	0.432	0.198	7	RP11-371A22.1
3.01366e-149	0.563285	0.785	0.473	7	RPL9
8.43087e-190	0.561903	0.788	0.483	7	RPS23
1.64686e-76	0.560213	0.468	0.233	7	RP11-864N7.2
3.14447e-211	0.557743	0.954	0.809	7	EEF1A1
4.28316e-178	0.554293	0.916	0.739	7	RPS6
6.05107e-227	0.552436	0.788	0.485	7	RPS27
8.8983e-89	0.543364	0.438	0.194	7	RP11-475C16.1
2.63488e-149	0.539516	0.851	0.623	7	MT-ND3
1.76368e-98	0.534947	0.416	0.169	7	RNF130
7.14631e-95	0.529561	0.519	0.249	7	MTATP6P1
2.78723e-206	0.526941	0.788	0.484	7	RPL31
2.08892e-123	0.525315	0.766	0.46	7	NACA
6.12562e-74	0.523984	0.407	0.187	7	RPL6P27
2.42184e-82	0.522013	0.59	0.33	7	RPL3P4
1.3616e-118	0.519412	0.756	0.451	7	UBA52
6.56135e-77	0.517638	0.447	0.214	7	RPL13P12
6.78577e-46	0.513443	0.261	0.128	7	AKR1B1
2.37691e-71	0.509486	0.439	0.215	7	RP11-425L10.1
5.39903e-103	0.508749	0.344	0.121	7	SLC40A1
4.35781e-66	0.500273	0.464	0.243	7	RP11-466H18.1
1.62654e-70	0.498309	0.355	0.152	7	AC016739.2
9.14595e-94	0.497915	0.62	0.34	7	RPL36AL
2.05737e-118	0.494623	0.718	0.406	7	HLA-A
8.14016e-71	0.493705	0.322	0.129	7	RAB37
6.27445e-73	0.491962	0.344	0.142	7	RPL7P1
8.66416e-62	0.491905	0.376	0.18	7	SEC61B
5.6952e-134	0.487713	0.784	0.479	7	TPT1
1.29966e-65	0.483392	0.254	0.089	7	P2RX1
3.3575e-164	0.479282	0.951	0.799	7	RPL5
1.32496e-66	0.477969	0.403	0.193	7	RPL18AP3
6.07592e-63	0.474891	0.38	0.18	7	HMGA1
4.3228e-118	0.474298	0.771	0.471	7	UBB
1.15903e-65	0.472744	0.293	0.114	7	RPL12P4
2.42069e-95	0.471566	0.604	0.324	7	UQCRH
2.69996e-60	0.470002	0.346	0.158	7	RPL10AP6
2.40936e-61	0.467866	0.331	0.146	7	CTD-2192J16.15
3.82874e-104	0.466452	0.675	0.379	7	PPIA
2.8203e-58	0.465551	0.389	0.193	7	RPL7P9
1.68321e-70	0.461669	0.33	0.135	7	EPB41L4A-AS1
8.35931e-94	0.461299	0.712	0.437	7	LDHB
4.20479e-85	0.461277	0.4	0.175	7	PLEK
4.68361e-67	0.459347	0.365	0.164	7	RPL26P19
1.05649e-61	0.458983	0.411	0.206	7	RP11-234A1.1
3.382e-68	0.457606	0.472	0.246	7	SNHG5
1.40392e-61	0.455566	0.349	0.159	7	RP11-51O6.1
1.63921e-53	0.454998	0.378	0.191	7	DDAH2
2.93025e-56	0.454436	0.411	0.215	7	SNHG3
2.65361e-191	0.45302	0.78	0.458	7	FTH1
1.51114e-77	0.451069	0.566	0.314	7	HNRNPC
1.12663e-79	0.447807	0.586	0.329	7	RPS4Y1
2.18332e-49	0.446706	0.265	0.114	7	ALDH1A1
1.14195e-58	0.444581	0.302	0.129	7	CAMLG
6.28494e-79	0.442614	0.537	0.288	7	SNRPE
1.0041e-47	0.441372	0.332	0.164	7	CTD-2287O16.1
1.26339e-62	0.438741	0.29	0.116	7	RPL23AP42
1.09149e-74	0.43792	0.384	0.171	7	HIGD2A
3.19939e-59	0.435895	0.273	0.108	7	RP3-417G15.1
4.49112e-103	0.435609	0.754	0.461	7	MT-CO2
1.26344e-53	0.433455	0.31	0.14	7	RPS13P2
3.9148e-51	0.432926	0.411	0.222	7	RP11-543P15.1
2.58401e-61	0.431786	0.451	0.239	7	SUMO2
9.46406e-183	0.431109	0.965	0.848	7	RPS28
3.30773e-59	0.430829	0.256	0.097	7	CTC-575D19.1
5.752e-63	0.429987	0.38	0.181	7	NDUFB11
2.14965e-61	0.429278	0.478	0.262	7	CAT
6.77843e-63	0.429261	0.44	0.228	7	MPP1
1.04324e-51	0.428518	0.497	0.296	7	SOX4
1.04171e-50	0.426437	0.281	0.123	7	AC004453.8
7.18771e-115	0.425675	0.703	0.41	7	S100A4
3.9988e-75	0.425535	0.621	0.369	7	ATP5L
1.02234e-55	0.422929	0.325	0.148	7	RPL15P3
5.46732e-61	0.422387	0.303	0.127	7	C11orf31
1.71798e-67	0.418239	0.387	0.182	7	C12orf57
2.92514e-179	0.418129	0.968	0.859	7	RPS18
2.76118e-45	0.415451	0.255	0.111	7	LINC00152
8.70344e-54	0.411307	0.284	0.122	7	BEX4
3.83948e-44	0.409211	0.283	0.132	7	RPS3AP47
7.4364e-117	0.407514	0.786	0.482	7	MT-ATP6
2.08878e-47	0.403787	0.253	0.107	7	SLC39A3
2.46896e-131	0.402971	0.948	0.792	7	RPL10A
2.65236e-50	0.402298	0.434	0.243	7	SNHG25
1.36353e-64	0.402286	0.487	0.266	7	SRSF3
1.01188e-55	0.397683	0.412	0.217	7	NGFRAP1
7.50254e-47	0.394982	0.354	0.183	7	RPS23P8
3.1762e-60	0.392286	0.439	0.233	7	HMGN3
1.20026e-67	0.389444	0.511	0.284	7	SKP1
7.5137e-57	0.387313	0.372	0.185	7	COX8A
1.43097e-126	0.386996	0.604	0.308	7	HLA-C
2.18654e-55	0.386426	0.335	0.158	7	LINC00493
8.66664e-39	0.385666	0.369	0.208	7	RP11-761N21.2
2.21364e-151	0.385511	0.976	0.86	7	RPS4X
8.88696e-49	0.38141	0.385	0.205	7	DRAP1
1.98684e-68	0.377928	0.516	0.288	7	ALDOA
2.05639e-70	0.375999	0.58	0.341	7	HMGN1
2.58706e-49	0.374709	0.304	0.142	7	PRDX2
4.55144e-66	0.372018	0.44	0.229	7	COX5B
1.89044e-60	0.371914	0.647	0.422	7	EIF3E
1.05836e-68	0.36998	0.491	0.268	7	ATP5O
1.83317e-49	0.369603	0.313	0.149	7	VPS28
6.62338e-174	0.368082	0.968	0.883	7	RPL7
4.99548e-121	0.362791	0.954	0.821	7	RPL6
1.10618e-58	0.358391	0.692	0.474	7	HMGB1
1.80552e-121	0.357997	0.767	0.476	7	TMSB10
4.01566e-45	0.357523	0.368	0.199	7	RPS3AP6
3.03228e-123	0.356662	0.969	0.87	7	RPL28
3.70106e-46	0.356153	0.271	0.123	7	TMEM256
1.82049e-137	0.355654	0.788	0.485	7	MT-CO3
3.98959e-46	0.35537	0.313	0.154	7	SEP15
1.31402e-55	0.353845	0.523	0.312	7	CIRBP
2.77393e-49	0.352491	0.566	0.364	7	RBM3
5.63856e-55	0.351915	0.55	0.338	7	SH3BGRL
6.37999e-50	0.349612	0.346	0.176	7	NDUFA11
1.46356e-45	0.347961	0.328	0.167	7	PYURF
1.38753e-58	0.347025	0.526	0.311	7	SARAF
2.52741e-54	0.346837	0.331	0.16	7	ELOVL5
2.75251e-178	0.345858	0.988	0.918	7	RPS11
1.5587e-171	0.344499	0.981	0.885	7	RPL3
2.53686e-43	0.343683	0.277	0.131	7	CCT6A
8.86716e-43	0.34116	0.315	0.162	7	PIM1
8.4557e-44	0.340798	0.344	0.182	7	TMEM173
1.46262e-47	0.34057	0.317	0.158	7	PDLIM1
4.79586e-49	0.337241	0.489	0.295	7	ST13
9.16497e-41	0.336954	0.289	0.147	7	MYC
8.82847e-138	0.33667	0.97	0.874	7	RPS17
3.57133e-53	0.334806	0.5	0.298	7	UXT
2.48386e-143	0.334683	0.979	0.889	7	RPL34
1.12093e-51	0.333546	0.427	0.239	7	EID1
1.39276e-51	0.333298	0.438	0.251	7	PEBP1
1.60808e-44	0.333134	0.269	0.125	7	LGALS9
1.2952e-47	0.333052	0.483	0.291	7	EIF4A2
4.19947e-39	0.33256	0.326	0.176	7	NDUFC2
3.55267e-36	0.332252	0.312	0.17	7	FHL1
2.19043e-47	0.332235	0.334	0.172	7	HSPD1
4.09511e-60	0.330048	0.344	0.168	7	SNX5
3.44206e-47	0.328543	0.326	0.167	7	MRFAP1
4.22957e-46	0.326098	0.419	0.243	7	MT-TV
1.06313e-35	0.325278	0.452	0.285	7	CD164
1.76982e-35	0.324246	0.263	0.132	7	RP11-572P18.1
2.11658e-42	0.323884	0.584	0.394	7	OST4
4.76043e-133	0.323315	0.97	0.874	7	RPL30
1.73127e-47	0.322469	0.379	0.209	7	PSMA1
6.37566e-190	0.322376	0.994	0.919	7	RPS24
1.04894e-44	0.321636	0.352	0.189	7	HSD17B11
1.90937e-57	0.31783	0.42	0.231	7	RAN
3.04223e-100	0.314491	0.72	0.446	7	HLA-B
4.87404e-75	0.314401	0.905	0.744	7	EEF1B2
6.96139e-37	0.312835	0.486	0.315	7	PPIB
1.22622e-49	0.311961	0.276	0.128	7	AP001171.1
4.69388e-76	0.31148	0.878	0.713	7	BTF3
6.5457e-37	0.311327	0.288	0.15	7	PDCD4
1.14825e-65	0.309816	0.886	0.713	7	EEF2
2.5837e-38	0.309062	0.348	0.195	7	PRDX6
1.69641e-40	0.30906	0.313	0.164	7	UBE2I
3.16757e-48	0.308603	0.721	0.524	7	SRSF5
2.2452e-48	0.308147	0.447	0.262	7	CD82
4.67226e-47	0.306701	0.514	0.321	7	NDUFS5
8.46505e-36	0.306293	0.286	0.15	7	NMI
2.98945e-40	0.305105	0.335	0.184	7	NDUFB8
3.93732e-38	0.304578	0.268	0.134	7	PKIG
1.14521e-176	0.304113	0.984	0.916	7	RPS3A
2.00775e-33	0.30396	0.258	0.132	7	HNRNPA3
1.66823e-57	0.301194	0.488	0.287	7	TUBA1A
1.12015e-49	0.300624	0.562	0.361	7	COMMD6
1.11654e-59	0.300004	0.5	0.295	7	UBL5
9.03674e-79	0.299803	0.892	0.691	7	NPM1
6.326e-72	0.297548	0.579	0.349	7	RHOA
1.47588e-108	0.296531	0.96	0.865	7	MT-CO1
9.62347e-31	0.296479	0.259	0.137	7	ATP5H
1.2079e-100	0.296255	0.97	0.864	7	RPS25
1.28135e-50	0.295684	0.404	0.227	7	RBMX
9.99755e-28	0.294904	0.254	0.137	7	DDT
1.71073e-41	0.293276	0.388	0.224	7	RSL24D1
5.10923e-33	0.291815	0.288	0.158	7	ITM2A
1.54818e-142	0.290905	0.979	0.901	7	RPL26
6.96089e-46	0.289442	0.389	0.221	7	TCEB2
1.93408e-85	0.289286	0.653	0.401	7	ATP5E
4.86358e-41	0.289174	0.267	0.132	7	RPL34P18
1.17715e-39	0.289122	0.436	0.267	7	ERGIC3
6.51611e-171	0.288098	0.981	0.918	7	RPS3
3.1115e-38	0.284948	0.274	0.14	7	PCBP2
2.38837e-34	0.284248	0.252	0.128	7	RP11-92K2.2
3.20871e-37	0.282858	0.387	0.231	7	ILF2
2.47065e-46	0.282324	0.4	0.233	7	TOMM6
1.73782e-65	0.282187	0.88	0.707	7	ACTG1
5.23595e-57	0.279493	0.363	0.191	7	ASAH1
1.25445e-41	0.277216	0.346	0.193	7	ENSA
2.97769e-134	0.276031	0.985	0.923	7	RPL37A
2.09753e-29	0.275004	0.259	0.14	7	TAF7
5.74556e-28	0.274727	0.346	0.213	7	HNRNPA0
1.77931e-28	0.274594	0.279	0.157	7	MRPL16
2.04456e-62	0.271518	0.301	0.141	7	TIMP1
1.88073e-114	0.268658	0.976	0.877	7	RPL39
1.68299e-112	0.268446	0.986	0.926	7	RPL37
1.38651e-132	0.267934	0.767	0.472	7	GAPDH
6.31629e-36	0.266378	0.286	0.153	7	ANXA7
3.7931e-30	0.265585	0.4	0.255	7	SPN
7.91623e-103	0.265552	0.971	0.867	7	RPS16
9.65598e-43	0.265535	0.36	0.208	7	UBE2D3
1.49763e-28	0.264122	0.273	0.154	7	H1F0
6.53495e-42	0.263169	0.382	0.224	7	PNN
8.86479e-38	0.262886	0.314	0.173	7	QARS
6.02021e-51	0.26256	0.369	0.2	7	IL1B
6.7196e-26	0.26092	0.27	0.156	7	VAT1
7.21414e-37	0.260772	0.473	0.307	7	APEX1
6.55206e-55	0.260682	0.385	0.213	7	C9orf16
6.00465e-126	0.258897	0.981	0.906	7	RPS20
9.91582e-38	0.258498	0.371	0.223	7	COX7B
2.74209e-39	0.256128	0.553	0.374	7	NAA38
2.21797e-39	0.252904	0.764	0.617	7	CD63
1.49043e-30	0.252058	0.268	0.149	7	ERH
1.38338380835549e-322	1.45386	0.45	0.042	8	F13A1	Monocyte progenitor_F13A1 high
4.775e-302	1.44682	0.479	0.056	8	IRF8
0	1.33651	0.893	0.429	8	LGALS1
3.83258e-297	1.31294	0.639	0.155	8	EMB
0	1.22561	0.874	0.416	8	LY6E
4.02965e-213	1.1943	0.809	0.416	8	CST3
0	1.14568	0.944	0.611	8	PLAC8
1.05566e-252	1.0959	0.632	0.164	8	RAMP1
9.88131291682493e-324	1.07371	0.823	0.304	8	PRTN3
1.03975e-195	1.0589	0.589	0.182	8	GLIPR1
6.48712e-196	0.945867	0.728	0.326	8	PSMB8
3.55522e-275	0.942137	0.824	0.317	8	CTSG
3.81403e-186	0.932606	0.735	0.382	8	H2AFY
6.04669e-153	0.918429	0.492	0.141	8	SLPI
5.9668e-203	0.892469	0.665	0.218	8	EEF1G
1.50847e-210	0.887483	0.797	0.369	8	CMTM7
3.86873e-185	0.886728	0.685	0.261	8	KRTCAP2
5.50868e-307	0.873896	0.982	0.785	8	RPS26
2.10094e-176	0.873281	0.786	0.424	8	MIF
4.98641e-245	0.861803	0.925	0.647	8	SLC25A5
1.60813e-144	0.85317	0.359	0.074	8	SLC25A4
5.11706e-293	0.82469	0.941	0.549	8	MPO
4.29207e-203	0.81344	0.772	0.31	8	RACK1
1.46683e-187	0.805968	0.845	0.54	8	SUB1
5.97591e-129	0.799186	0.602	0.273	8	ZNF706
9.59729e-132	0.792921	0.661	0.306	8	YBX1
7.51656e-160	0.790554	0.458	0.121	8	IGFBP4
1.87265e-89	0.787237	0.343	0.107	8	SELPLG
3.70186e-137	0.783438	0.65	0.296	8	CDK4
1.13334e-233	0.780205	0.968	0.772	8	GPX1
7.14623e-126	0.774608	0.658	0.335	8	ERP29
3.98661e-142	0.762877	0.495	0.155	8	SELENOH
2.76161e-142	0.745218	0.797	0.499	8	PSMA7
5.06402e-128	0.7449	0.409	0.116	8	NAPSA
5.99214e-121	0.742142	0.451	0.146	8	LAMP1
8.97377e-129	0.734654	0.684	0.325	8	P4HB
8.4284e-116	0.731465	0.612	0.29	8	MRPL33
1.38748e-92	0.73047	0.329	0.096	8	PHGDH
1.49596e-102	0.728865	0.266	0.054	8	ARHGAP17
2.15401e-181	0.724068	0.88	0.56	8	HSPA8
7.40692e-171	0.722698	0.844	0.474	8	EIF5A
1.02161e-110	0.715071	0.626	0.308	8	AKR1A1
1.87327e-136	0.702852	0.745	0.405	8	DBI
6.66792e-126	0.699482	0.755	0.428	8	CALR
1.70118e-119	0.679107	0.37	0.102	8	CTSZ
6.32109e-120	0.677139	0.45	0.148	8	SELENOF
5.58084e-96	0.674363	0.321	0.087	8	CD48
2.53935e-85	0.669836	0.435	0.175	8	IVNS1ABP
1.3344e-92	0.669118	0.352	0.11	8	SRM
1.92956e-133	0.668976	0.742	0.409	8	ATP5G1
6.89737e-129	0.655753	0.549	0.207	8	EIF4A1
6.03534e-88	0.653321	0.473	0.202	8	DCTPP1
3.72863e-87	0.652099	0.554	0.272	8	PDIA6
1.06901e-95	0.650683	0.294	0.075	8	SYCE2
4.34666e-185	0.648652	0.872	0.47	8	ELANE
9.30305e-123	0.643641	0.487	0.173	8	TGIF2-C20orf24
3.21031e-112	0.641118	0.715	0.398	8	RPL22L1
3.26962e-111	0.637433	0.768	0.45	8	SERBP1
3.11192e-105	0.636624	0.316	0.083	8	AC040162.1
7.56651e-103	0.633561	0.539	0.23	8	HNRNPAB
7.62887e-131	0.629825	0.603	0.247	8	ELOB
3.20906e-115	0.626425	0.813	0.522	8	TSPO
1.14348e-89	0.625384	0.374	0.127	8	WDR89
3.67849e-119	0.624853	0.787	0.496	8	RPS27L
3.2932e-104	0.620759	0.573	0.256	8	RANBP1
1.30227e-78	0.616539	0.399	0.154	8	MCM6
8.02333e-118	0.615457	0.392	0.12	8	GNG12
7.1275e-100	0.614585	0.435	0.158	8	DDX39B
1.37027e-85	0.606154	0.644	0.363	8	NPC2
1.45802e-224	0.604501	0.988	0.932	8	RPL18A
1.16537e-129	0.597859	0.613	0.265	8	SWI5
4.81672e-118	0.592279	0.505	0.192	8	PTPN18
2.43754e-78	0.587538	0.267	0.073	8	NRROS
2.6162e-64	0.586312	0.345	0.136	8	PSMG4
3.88086e-85	0.586099	0.388	0.143	8	MANF
1.9594e-59	0.58587	0.359	0.149	8	M6PR
4.53256e-89	0.584117	0.259	0.063	8	SELENOS
1.08091e-86	0.581632	0.283	0.078	8	BEX3
3.01364e-84	0.567931	0.287	0.082	8	TOMM5
3.80562e-74	0.567215	0.352	0.129	8	EXOSC5
7.0771e-60	0.564926	0.533	0.294	8	DEK
7.65119e-101	0.564846	0.667	0.361	8	HSPE1
7.84515e-67	0.561019	0.498	0.253	8	FAM96A
1.23216e-86	0.560584	0.665	0.382	8	SNRPD3
1.20654e-81	0.558966	0.692	0.426	8	SSR4
1.16245e-91	0.556189	0.633	0.338	8	NME1
1.32454e-85	0.55518	0.494	0.221	8	MRPS14
5.08681e-82	0.554096	0.306	0.096	8	POLR2F
5.14749e-86	0.552238	0.517	0.244	8	LSM6
1.53266e-65	0.551409	0.522	0.274	8	ARHGDIA
1.92426e-89	0.547467	0.517	0.231	8	REEP5
3.66887e-76	0.542252	0.679	0.423	8	ATP5C1
7.03297e-62	0.541636	0.391	0.172	8	PAICS
1.05732e-71	0.540222	0.459	0.213	8	SPCS2
4.75343e-59	0.539507	0.372	0.164	8	UQCC2
1.37152e-53	0.536361	0.39	0.182	8	SDHB
7.93913e-61	0.535625	0.296	0.107	8	FABP5
3.30544e-62	0.529515	0.403	0.184	8	MRPL42
1.40535e-73	0.529003	0.641	0.369	8	NHP2
3.25937e-86	0.528501	0.44	0.18	8	NDUFV2
6.86214e-100	0.526901	0.621	0.306	8	ATP5D
2.02417e-66	0.526202	0.511	0.266	8	C1QBP
4.57092e-57	0.525512	0.265	0.091	8	SDF2L1
8.78693e-100	0.525033	0.756	0.478	8	COX6A1
1.7145e-93	0.524291	0.36	0.123	8	CENPX
4.08399e-74	0.523816	0.673	0.41	8	NOP10
1.25585e-116	0.522226	0.772	0.428	8	CORO1A
7.54845e-45	0.521295	0.446	0.245	8	HLA-DMA
2.37093e-76	0.520361	0.497	0.232	8	SEC11C
7.34324e-78	0.516297	0.639	0.375	8	BANF1
1.18087e-57	0.509607	0.428	0.204	8	LSM4
1.21808e-59	0.509324	0.553	0.317	8	CLTA
6.53532e-65	0.508661	0.443	0.211	8	IDH3G
8.60443e-78	0.507717	0.484	0.228	8	CREG1
2.53412e-111	0.507638	0.867	0.598	8	ARPC1B
5.23507e-78	0.50733	0.707	0.44	8	NDUFA3
3.57142e-51	0.507124	0.428	0.219	8	RPN1
3.7247e-65	0.507107	0.548	0.296	8	SMDT1
8.61704e-61	0.503504	0.29	0.105	8	PRPF19
1.33076e-96	0.503271	0.624	0.319	8	MINOS1
5.48353e-67	0.502378	0.277	0.093	8	UBE2L5P
2.02292e-148	0.502231	0.975	0.849	8	CFL1
7.39328e-67	0.501928	0.507	0.258	8	SERINC3
3.92967e-64	0.501521	0.48	0.237	8	DDOST
3.1445e-46	0.499452	0.329	0.148	8	UCHL5
1.36115e-68	0.4947	0.626	0.362	8	CAPZB
6.96559e-122	0.49414	0.521	0.212	8	COPS9
1.13855e-58	0.492896	0.643	0.411	8	SNRPF
2.57303e-63	0.491446	0.31	0.116	8	TIPIN
6.6117e-56	0.490641	0.366	0.163	8	MRPL36
1.75384e-56	0.489956	0.292	0.112	8	EIF3L
7.32889e-53	0.48978	0.263	0.096	8	TK1
4.20093e-83	0.48759	0.794	0.551	8	ATP5B
3.92166e-61	0.487561	0.36	0.152	8	TMEM160
7.236e-171	0.484607	0.976	0.874	8	RPL14
5.93321e-61	0.482665	0.487	0.252	8	MDH1
3.41979e-53	0.481563	0.417	0.207	8	HM13
5.08629e-104	0.481527	0.481	0.199	8	PSMA6
4.21362e-54	0.479164	0.283	0.108	8	GORASP2
1.65637e-47	0.478831	0.459	0.252	8	TMED9
2.39474e-69	0.478154	0.288	0.1	8	TMEM176B
1.62859e-79	0.477335	0.806	0.571	8	ATP5J
1.75512e-48	0.477017	0.371	0.177	8	FKBP4
1.91792e-144	0.475941	0.981	0.906	8	RPL4
2.57361e-41	0.47444	0.361	0.181	8	DPM3
6.28566e-75	0.473969	0.468	0.225	8	NPM3
1.24125e-55	0.470801	0.562	0.326	8	PCBP1
3.40797e-46	0.470433	0.316	0.138	8	FCF1
1.92255e-62	0.467811	0.659	0.41	8	PARK7
1.93447e-70	0.467193	0.281	0.095	8	FMC1
9.06421e-78	0.466982	0.279	0.09	8	SELENOW
4.54236e-70	0.465579	0.378	0.157	8	RFC2
2.28084e-81	0.464777	0.811	0.564	8	COX5A
1.72258e-47	0.464491	0.512	0.297	8	HIST1H2AC
2.47875e-50	0.463572	0.629	0.419	8	PRDX1
1.34256e-90	0.462991	0.828	0.559	8	CALM1
9.34149e-54	0.462244	0.504	0.279	8	NDUFB5
1.45786e-55	0.46193	0.365	0.164	8	DTYMK
6.78736e-65	0.461443	0.567	0.312	8	PGLS
7.20158e-44	0.4604	0.473	0.269	8	FKBP3
3.27036e-45	0.459898	0.483	0.277	8	UQCRFS1
1.78015e-54	0.4585	0.493	0.268	8	UQCRC1
3.99303e-44	0.457143	0.538	0.331	8	SEC61G
3.09754e-42	0.454148	0.494	0.29	8	CCT5
6.32935e-54	0.451813	0.289	0.114	8	GRPEL1
3.1886e-57	0.451191	0.463	0.244	8	MRPL18
3.42941e-42	0.449397	0.36	0.179	8	GLRX3
8.02972e-58	0.44826	0.423	0.21	8	ANAPC13
1.82825e-43	0.44795	0.574	0.368	8	SRSF7
7.70377e-50	0.444344	0.385	0.185	8	RAC1
1.78448e-43	0.443814	0.584	0.38	8	POMP
8.95306e-79	0.443023	0.417	0.181	8	BIRC5
5.71802e-63	0.442874	0.271	0.096	8	SIN3B
2.26157e-71	0.441225	0.837	0.657	8	NDUFA4
7.8965e-60	0.440791	0.416	0.197	8	PHF5A
1.65237e-52	0.436698	0.3	0.125	8	TRIM28
8.93386e-64	0.43625	0.529	0.285	8	ATOX1
2.67205e-62	0.436185	0.34	0.142	8	CORO1B
[truncated: 2,287 more rows]
