# Supplementary material for: Comparative transcriptomic analysis of hematopoietic system between human and mouse by Microwell-seq
Source: Cell Discov. 2018 Jul 3;4:34. doi: 10.1038/s41421-018-0038-x (PMC6028447; doi:10.1038/s41421-018-0038-x)
Supplement: Supplementary file 5 — Table S4 [file 41421_2018_38_MOESM5_ESM.xlsx]

## Sheet: Results from mPB MPP colonies
Supplementary Table S4 Single-cell qPCR results from colony forming assays.
Numbers in the table represents Log2 expression value above background (Background Ct-Raw Ct). MPP: single cells randomly picked from colonies formed by adult human MPP. CD71+: single cells randomly picked from colonies formed by adult human CD71+MPP. CD71-: single cells randomly picked from colonies formed by adult human CD71-MPP. CD114+: single cells randomly picked from colonies formed by adul…
	Alox5	Actb	Ccl5	Ccr1	CD10	CD11C	CD133	CD14	CD34	CD38	CD4	CD40	CD44	CD52	CD62L	CD71	CD74	CD8A	CD9	CEBPA	Csf1r	Csf3r	Csf3r-2	Csf3r-3	CST3	CST7	Ctsg	ELANE	EPOR	GabdH	FCER1A	(CD64)FCGR1A	FCGR3A	FCN1	Fli1	Flt3	Fos	FPR1	GATA1	GATA2	GATA3	Gfi1b	GLYA	HBB	HBD	HLA-DRA	HNMT	HOXA9	ID2
MPP	0	17.056	0	17.2285	13.5331	15.8885	14.5841	15.0774	16.7249	13.3903	0	14.6951	16.3449	0	16.7567	18.1104	13.3254	0	23.0637	14.5179	0	16.1988	0	14.4739	0	13.614	14.7984	14.3655	16.3816	19.158	0	0	15.6172	0	0	15.8332	0	16.3204	13.2677	11.5749	0	15.9578	14.8764	23.4562	18.2351	13.8486	15.8829	15.4246	15.8786
MPP	0	16.0767	0	15.7466	10.3596	15.0773	11.625	13.8407	16.2259	13.5852	0	15.3518	15.1553	0	16.6909	17.7403	9.94339	0	23.9296	13.7671	0	15.512	0	13.2534	9.73955	0	12.5675	14.6108	15.8082	18.0654	0	0	14.1767	0	10.3778	16.0153	0	15.3932	12.9576	0	0	15.3004	14.2045	22.9089	17.7207	10.7735	14.8439	15.6717	15.1378
MPP	10.4787	15.6408	0	14.6093	13.4647	15.2349	11.2241	14.8548	15.0844	13.4441	0	13.2604	14.9025	0	16.1798	16.3638	14.0759	3.78837	0	13.6431	0	16.2023	10.6528	14.5801	10.2186	11.3999	12.6551	13.6258	15.3732	18.1997	0	0	14.5909	0	0	14.7454	0	14.8305	12.7245	0	0	15.1389	13.7917	21.7666	17.1994	16.0292	15.0912	15.1213	14.2431
MPP	14.0751	19.1226	0	16.4119	4.02545	17.0474	14.5879	17.4128	15.6622	15.0229	14.0018	14.9193	16.8233	14.0443	16.814	18.3035	21.1401	0	20.3103	13.489	12.1593	16.8479	12.2255	15.1135	15.815	13.895	14.5034	14.7978	15.7389	18.755	4.16342	0	15.5519	9.76975	13.6493	14.4474	14.3131	15.9172	13.0283	9.91608	0	15.0338	15.9644	24.3423	17.5155	18.805	16.3523	14.8295	16.5509
MPP	0	16.4453	0	12.142	0	9.87842	0	14.2772	0	0	11.751	0	13.1986	0	0	10.8244	18.0447	0	0	0	12.02	12.6941	10.9911	7.35678	14.0436	13.2327	0	0	0	16.0415	0	0	0	0	12.3435	0	13.1645	10.6803	0	0	0	0	8.77761	5.22644	0	13.9497	12.7981	13.8025	12.2124
MPP	10.1549	16.9057	0	0	0	0	0	8.42942	0	0	0	0	12.8863	0	0	12.4404	14.064	0	0	11.3829	0	13.9354	13.5847	13.0758	0	18.0225	15.8945	17.1684	0	16.7589	0	0	0	0	11.4272	0	13.2191	11.2159	5.10548	12.4333	0	0	10.9937	0	0	8.98772	0	0	14.5584
MPP	0	16.2414	11.02	0	0	0	6.43905	0	0	11.9246	0	8.67859	13.6801	0	11.4288	12.045	12.0536	0	0	11.6425	0	13.0003	12.457	11.1873	0	17.871	15.0197	18.091	0	18.2338	0	0	11.6064	0	12.49	0	0	8.96118	0	0	0	0	12.7249	12.3878	7.55734	8.25919	11.3204	0	12.49
MPP	12.424	16.6606	0	12.4777	0	9.26162	0	9.72734	0	0	0	0	13.8489	10.3553	12.4612	11.7812	12.9412	0	0	11.2229	0	13.9349	12.2765	13.4282	0	14.9878	0	11.1137	11.0946	15.0983	3.31282	0	10.15	11.3432	9.66754	12.2231	11.8016	12.7626	0	0	0	8.10625	10.0602	11.7237	9.73121	8.90203	0	0	13.0033
MPP	11.8115	18.3305	0	13.6944	0	11.7762	0	15.9105	0	0	13.8021	9.31442	15.9061	0	12.2472	8.68198	20.7522	0	0	11.3789	13.3391	13.3636	11.6356	0	17.4055	15.9915	0	0	0	16.9744	0	0	0	0	14.9211	0	11.4239	11.3925	0	0	0	0	12.453	0	0	16.8933	13.1124	13.2385	15.5701
MPP	10.9914	15.2716	0	0	0	0	0	0	0	0	0	0	12.993	0	0	0	12.7036	0	0	0	0	13.515	13.2934	12.6039	0	17.2696	15.2453	17.4474	0	16.6945	0	0	0	0	13.164	0	10.6871	0	0	0	0	0	13.1086	10.1202	0	0	0	0	13.2295
MPP	10.0764	17.2372	0	0	0	0	0	13.1591	12.6167	10.4279	10.5914	7.08773	13.6401	0	0	13.0628	10.4759	0	0	12.9625	0	15.1327	13.6715	14.8706	0	17.7893	15.2827	19.0651	11.106	17.2963	0	0	12.3013	0	13.6848	11.7777	13.0803	13.1362	0	0	0	5.97442	10.3015	12.4468	10.3984	10.9804	0	7.69276	12.5237
MPP	15.7238	19.7995	10.0871	12.5123	0	12.5795	12.9857	14.0903	0	0	11.7449	9.44887	16.0139	12.3994	12.8658	14.1901	17.4538	0	0	14.0304	0	16.1644	15.3912	14.5123	12.6393	18.3235	13.3567	17.0694	8.62363	19.6035	0	0	11.2561	10.0967	14.1142	12.8984	16.3337	12.5463	7.9962	0	0	7.29532	13.6602	13.5087	12.7744	15.0092	13.1831	10.668	14.6365
MPP	8.63188	14.6359	0	12.3606	0	11.6909	0	13.04	0	0	0	0	13.8078	0	0	0	15.2347	2.77097	0	11.2833	0	0	0	0	10.0393	12.866	0	0	0	13.999	0	0	0	8.96902	10.9748	0	9.53898	11.5128	0	0	0	0	9.38602	12.6263	12.4545	12.0314	0	11.1721	10.7005
MPP	11.6884	17.1119	0	12.967	10.3754	0	0	7.60122	13.1515	0	0	0	14.2604	0	0	14.2444	14.2386	3.73427	0	9.41393	0	13.6895	12.0316	12.0735	0	19.0966	15.7915	19.9787	11.6265	18.3411	0	0	0	0	13.6786	8.77815	11.967	10.9865	0	0	0	10.7326	12.0296	10.8107	0	10.7463	0	7.51188	12.0303
MPP	0	14.8002	9.76222	12.8204	0	4.78196	9.42581	12.0412	11.413	0	0	8.53996	11.0568	0	8.44314	12.2472	11.5573	0	0	10.2465	0	14.3141	12.2274	11.4251	0	17.7682	14.4744	18.3355	11.5454	17.0719	0	0	10.3581	0	11.0839	0	10.0339	0	0	0	0	0	7.6377	13.5294	10.6514	7.87496	11.9796	4.67044	11.6888
MPP	16.0201	20.1517	0	11.6329	0	12.4985	0	14.7891	7.9818	0	0	0	17.1868	14.8146	12.9599	14.4196	21.149	0.0132312	0	13.2859	13.5518	15.7529	13.4446	14.8635	15.1503	18.4656	13.8141	18.1597	12.4269	19.5926	0	0	10.2389	10.9226	13.6464	0	15.3726	13.443	7.67049	0	0	11.3117	13.2558	12.3801	12.3005	17.6529	13.6255	12.7859	15.5545
MPP	9.09922	13.188	0	0	0	0	0	12.6052	0	0	0	0	11.457	12.0484	7.56277	12.1934	18.1732	0	0	0	11.6083	0	0	0	13.2086	12.5494	0	0	11.613	12.8169	0	0	0	8.78359	0	0	0	4.72883	0	0	0	0	8.69549	0	11.122	13.7867	12.3881	0	11.1091
MPP	12.9677	19.794	0	17.7924	0	17.3379	16.1334	18.4034	18.0033	15.9925	11.946	16.7902	17.8892	15.9337	18.1783	19.5021	20.9388	4.16723	11.5118	14.7541	14.4034	17.9074	11.3912	16.3515	17.4661	13.6795	16.7362	14.1306	17.1069	20.7773	0	0	17.835	12.7911	13.6979	17.5309	15.278	17.0078	15.652	13.3364	0	17.0964	16.9664	0	18.8996	18.9564	18.0687	16.8807	18.3094
MPP	9.28504	17.1851	0	9.64996	0	9.16415	0	9.41838	9.44277	10.4099	8.36693	0	12.318	0	11.5146	14.0645	13.8858	0	0	12.435	0	15.338	13.8344	15.0735	9.57485	18.7621	15.8465	20.4603	11.0949	16.8736	0	0	0	8.76805	13.2928	10.9387	12.9209	12.1456	0	0	0	4.39719	10.6228	8.0712	10.2761	8.82533	11.64	0	12.4906
MPP	14.2945	18.8755	0	12.385	0	15.3308	0	13.9332	0	8.35508	15.5148	9.19953	15.9174	13.5544	11.8997	11.9719	21.3944	0	0	11.6237	12.5134	15.562	14.7839	14.9019	15.8383	17.2334	14.9319	15.3622	10.1153	18.0456	0	0	0	10.6586	13.7516	11.881	14.8493	0	0	0	0	0	12.5078	7.75005	9.71424	17.9151	12.8245	0	14.0789
MPP	0	16.9952	0	8.8136	0	0	0	9.08094	5.2182	8.97504	0	7.64192	11.8485	0	0	10.1019	13.0924	0	0	11.9178	0	13.6664	12.0184	11.646	0	17.6293	14.3322	19.206	0	17.4245	0	0	0	0	12.9687	0	8.94454	8.55964	0	0	0	0	11.4578	9.64062	0	0	7.12029	0	14.0805
MPP	8.93813	16.0122	0	11.7228	0	8.81095	0	13.6229	10.5331	0	0	0	13.3211	11.0368	0	11.6643	17.7585	0	0	10.9495	11.6094	13.5949	11.4129	11.232	12.765	11.6464	12.2233	12.3298	0	16.5569	0	0	0	0	11.192	0	13.1153	12.3492	0	0	0	0	9.61078	12.1879	10.7508	15.4886	12.7185	11.0296	13.6734
MPP	10.6523	15.1398	0	12.894	0	8.3655	0	11.3107	0	8.47789	0	0	12.4784	13.4391	10.1396	11.2134	0	0	0	8.31572	0	13.364	11.8511	11.5962	9.40638	15.1216	9.68811	0	12.66	14.4156	0	0	0	0	9.74452	12.4713	13.3513	12.02	7.18117	0	0	0	6.28677	11.6858	11.669	4.35927	11.8857	11.5356	12.6873
MPP	10.712	18.2667	9.45407	14.8763	0	15.433	0	17.1437	0	0	0	0	15.656	13.2702	0	16.8845	19.7278	0	0	12.0063	11.5156	12.5132	11.3286	12.5204	15.5945	14.2199	11.8406	13.5611	9.97139	15.9184	3.83349	0	10.2391	7.55112	12.7826	0	14.4315	12.3652	0	0	0	0	12.3573	9.29166	0	16.7454	12.6835	0	15.366
MPP	13.72	18.4419	0	16.0213	12.5613	15.7181	14.5632	16.5398	15.6112	14.3328	10.8096	14.9646	16.8578	11.5454	16.5308	17.9797	20.17	0	0	13.5343	11.8482	16.5758	11.9675	14.1188	16.6291	0	14.1129	12.8325	15.7145	19.0291	0	0	15.5518	13.2023	13.0927	16.0269	14.521	15.9481	14.3475	0	0	15.6002	14.8487	0	18.4342	18.1996	16.1346	16.0547	17.249
MPP	12.5778	17.9403	0	15.6243	13.4259	15.5358	13.5898	16.0379	15.8162	14.6351	13.1401	14.8078	16.2881	0	15.7866	18.6369	19.0255	0	0	14.7191	12.6161	16.5662	11.1392	14.5367	15.3173	0	12.9672	13.2239	15.4649	19.068	0	0	16.0916	0	13.7138	15.2995	14.4598	15.7052	13.29	0	0	15.2274	15.7397	23.7882	17.8688	17.1612	16.8771	16.1231	17.1924
MPP	12.1859	16.9739	0	10.7912	0	5.2007	0	0	0	9.51009	0	8.28292	12.9363	0	0	13.8068	11.5676	0	0	10.6322	0	13.4538	13.157	13.9219	0	17.871	14.6086	18.0302	0	16.6075	4.88439	0	0	9.17532	13.0146	11.4281	10.5747	0	0	0	0	8.32445	11.2776	0	0	0	9.45555	7.04414	11.7535
MPP	11.8537	16.2689	0	11.5697	0	2.69334	10.3553	10.4964	0	0	0	0	13.5099	13.0389	0	13.4238	0	0	0	9.68327	0	14.0082	13.6156	12.2839	0	18.1481	13.4851	15.4002	0	16.9257	0	0	12.4633	0	12.1506	11.7187	12.6546	12.3789	0	0	0	0	12.1294	10.1822	13.9339	8.60161	11.8002	0	12.5859
MPP	13.0909	17.9028	0	14.3517	11.0087	16.4248	6.50442	15.7942	0	11.6319	0	11.054	15.8192	13.8395	10.4398	16.223	19.6268	10.1963	13.8859	14.3395	12.6431	13.9997	13.3033	13.8451	15.5142	17.2003	13.2032	17.0642	12.9499	18.8828	0	0	13.6228	11.8314	14.2917	13.1701	11.4677	11.6191	7.31604	0	0	11.1071	13.7921	9.01941	13.2901	17.2316	13.9906	11.1606	16.5451
MPP	9.77013	15.6644	0	11.0116	0	11.6156	0	13.019	0	10.6548	0	0	11.6129	0	0	11.9936	18.2981	0	0	12.0531	12.3183	12.8985	12.1093	12.2713	15.6832	16.9695	12.3815	17.4452	0	16.7324	0	0	0	0	11.1738	0	12.356	9.88761	0	10.8188	0	0	10.8904	0	0	15.623	0	0	12.2945
MPP	13.1606	18.3188	0	11.2563	0	8.11619	0	11.2383	5.35339	10.904	8.70333	0	14.1567	7.26241	11.9287	13.0433	12.3929	0.260917	0	9.1801	0	14.9782	12.3055	14.3281	0	17.8328	14.2435	18.4314	11.8966	18.5913	0	0	0	10.9585	12.5266	13.2274	11.2029	10.1953	0	0	9.34119	0	11.7653	11.0172	7.36419	9.98903	11.4299	11.1126	14.501
MPP	13.6194	17.942	0	12.0532	0	11.2339	0	11.0318	12.6373	10.851	0	8.92964	13.6364	12.6525	11.8638	10.8529	2.23578	0	0	11.9612	0	14.1854	12.2712	13.4687	0	14.8151	12.421	12.1748	13.0081	17.3237	0	0	10.5676	0	14.133	12.9017	10.6571	12.3383	8.26722	0	0	11.064	12.1217	12.0235	12.6726	12.4827	13.844	12.7416	16.2853
MPP	13.7904	18.4704	0	12.5197	0	0	9.48939	11.6996	0	10.4273	0	0	15.2926	0	0	14.5238	15.7231	0	0	12.7939	10.2261	15.7863	15.7112	14.7896	11.9449	18.3028	14.4816	18.3587	0	19.2405	0	0	0	10.3656	14.6734	11.9403	0	10.7177	0	0	0	11.3514	13.8602	12.8423	11.9857	13.1622	11.4252	0	15.9226
MPP	15.1697	17.5902	0	0	0	10.8004	0	0	0	0	0	0	14.7697	13.8301	12.8139	14.8255	0	0	0	0	0	13.7095	11.7403	0	10.0466	15.1759	0	0	0	18.2525	0	0	0	13.6802	13.4869	0	16.0809	11.3201	0	0	0	0	0	9.64328	0	0	0	0	13.5547
MPP	8.07373	15.9385	0	4.03055	0	3.83827	0	0	0	8.58252	0	0	10.9997	0	8.94914	13.2194	11.8853	0	0	9.6103	0	12.6535	11.7848	10.9963	0	17.7867	14.6847	19.0382	0	15.3999	0	0	0	7.57592	12.0094	0	9.1561	10.1964	0	0	0	0	10.4163	0	0	9.24889	0	0	11.0111
MPP	10.7343	17.0414	0	10.7604	0	7.06861	0	10.3368	0	8.31089	0	0	12.7352	0	0	11.8389	9.9065	0	0	11.0558	0	13.8226	9.68356	11.7912	0	17.3248	13.4873	17.1863	10.4628	17.6601	0	0	0	7.42425	12.0164	0	10.5417	0	0	0	0	0	11.2183	0	0	0	12.0508	12.3259	11.5893
MPP	14.0503	18.4872	0	13.127	0	10.2699	0	11.397	11.0087	10.7344	0	9.45462	13.9898	11.3928	11.1712	13.7855	12.0728	0	0	12.8614	3.22422	14.3827	12.6187	13.0733	6.29942	17.2393	13.119	15.846	11.751	18.9114	0	0	0	10.4308	11.3705	12.6483	11.8611	13.1344	7.52071	0	0	0	12.4713	13.5922	10.8179	12.4451	13.2666	11.9657	13.6292
MPP	13.3129	17.9219	0	14.5825	0	15.3896	0	16.9052	0	0	13.1911	0	15.6549	12.6078	0	14.8136	20.3616	2.33085	0	12.4626	13.3283	12.7124	12.5232	12.2525	16.0305	13.9136	13.1876	13.7906	0	18.1922	5.56266	0	0	0	13.1565	0	0	10.9005	0	0	0	0	14.3112	7.34603	0	18.0536	14.8014	11.5767	13.9804
CD71+	13.3548	17.0062	0	13.2942	0	14.3258	0	14.9976	0	0	14.5002	0	14.8717	12.0862	0	14.1483	15.6813	0	21.0871	0	14.0427	0	0	0	13.92	0	0	11.2572	0	15.6332	0	0	0	12.0573	12.082	0	12.2213	11.6911	0	0	0	0	9.48604	12.1874	0	16.4749	10.5134	0	10.0386
CD71+	15.6925	16.4759	0	0	0	11.7624	0	10.6842	6.03711	10.9256	0	0	14.6687	14.22	0	0	0	0	0	0	0	13.3088	10.7966	0	0	15.9312	0	13.0919	0	17.4624	0	0	0	9.89121	9.99026	0	14.6976	0	0	0	0	0	0	10.4271	10.3514	9.10253	0	0	12.9168
CD71+	14.2359	18.1954	0	9.38708	8.01501	9.10703	8.69711	12.4472	0	0	9.9492	0	14.0781	12.6106	11.9674	12.2809	11.9547	0	23.8146	0	0	14.7378	13.7382	13.5047	0	18.5542	16.6106	19.1618	6.57272	19.0503	0	0	0	10.2673	13.6604	11.3174	12.2441	0	4.70099	0	9.75856	0	13.6283	8.11061	0	0	11.2634	0	13.4448
CD71+	0	11.7398	0	0	0	0	0	0	5.33262	10.83	0	0	12.2041	3.08185	0	18.1738	0	0	19.7029	0	0	5.55672	0	0	2.17559	0	0	9.23588	0	12.6636	0	0	0	0	0	0	10.0446	0	13.2956	0	0	12.1912	10.1559	22.4172	17.416	0	0	10.518	13.4828
CD71+	0	14.2775	0	11.3683	0	11.179	10.386	11.3617	9.93641	8.81324	0	10.7078	12.3449	0	11.6759	18.3557	0	0	0	9.38129	0	11.1515	0	9.62135	9.82533	0	9.34133	0	10.3365	17.0868	0	0	10.5732	0	0	11.3606	0	11.4888	13.4084	7.96545	0	14.0493	11.7416	22.6993	17.3283	11.2402	11.4065	9.4025	12.6159
CD71+	11.2149	18.2654	0	7.78598	0	5.52882	9.98995	0	0	11.7385	0	0	13.3522	11.4815	0	14.1536	10.7388	0	0	0	0	15.0648	13.9023	13.1177	10.9757	19.6892	19.8068	20.2989	5.0142	18.702	5.32113	0	0	10.0701	14.2453	10.5396	0	11.2748	0	0	0	0	14.8799	11.511	0	0	11.8014	0	13.4374
CD71+	13.0087	17.7212	0	11.6505	0	0	0	0	0	0	0	0	14.0406	0	0	14.335	0	0	0	12.6643	0	13.9931	12.5368	12.2971	10.0302	19.5418	15.075	19.6222	0	18.9207	0	0	0	0	14.2724	11.2417	0	0	0	0.666434	0	0	13.7237	8.43327	0	0	0	0	13.0451
CD71+	13.9749	17.728	0	9.50052	9.45617	0	5.07525	10.099	0	0	10.6739	0	12.9871	11.1199	0	12.7576	12.4817	0	21.0308	0	0	13.8623	11.1711	12.8623	11.3193	18.8659	15.9965	18.8265	0	18.8666	0	0	9.41343	10.3021	13.0066	9.982	0	0	0	0	0	9.22341	13.7397	12.6493	12.2643	5.16159	11.8595	0	15.5588
CD71+	0	11.9833	0	13.7854	13.1736	12.9569	13.2016	14.093	15.3647	12.4825	0.0481761	13.5507	14.1132	4.2014	14.2667	18.3337	0	0	0	8.35484	0	14.2896	0	12.2178	0	0	13.0996	0	13.3682	16.8304	0	0	13.7137	0	0	12.8081	10.6926	13.5457	12.7711	8.98295	0	14.3476	12.5909	21.6079	17.0823	13.7765	13.3467	11.0568	12.9945
CD71+	9.61975	16.1433	0	0	8.92528	8.69784	0	0	11.1458	8.7542	0	0	11.9682	1.19682	0	18.8927	0	0	0	0	0	0	0	0	0	0	0	0	11.2379	16.7356	0	0	0	0	0	2.00898	9.57926	0	14.1215	9.40236	9.87829	14.9843	11.6373	23.5236	19.3659	0	0	0	12.4717
CD71+	13.3875	16.8151	0	0	0	10.1485	0	0	0	0	0	0	14.0133	13.6385	10.8664	12.927	11.8149	0	0	0	0	15.0273	14.2031	14.0477	0	18.379	16.1313	19.4338	0	18.5757	0	0	0	9.97944	13.9549	0	0	0	0	0	0	0	12.7296	9.32076	11.3989	0	0	8.06529	12.8924
CD71+	15.4799	18.817	0	0	0	11.3811	0	11.5487	0	10.3951	12.174	0	14.6469	11.2645	12.7679	14.804	12.1543	1.90422	0	0	0	15.0934	11.0216	13.8056	11.0113	19.7394	16.7062	20.315	9.27613	19.8381	0	0	0	12.3657	13.7646	0	0	0	0	0	0	0	14.5527	10.6348	0	0	0	0	15.9564
CD71+	0	13.5696	0	0	0	0	0	0	0	0	0	0	12.9013	0	0	17.7309	0	0	0	0	0	0	0	0	0	0	0	0	10.6026	9.26556	0	0	6.55564	0	0	0	0	0	9.66187	11.4143	0	13.6215	6.17085	23.1433	17.8981	0	0	0	12.8683
CD71+	0	12.174	0	11.1679	0	0	0	0	10.3774	0	0	0	0	0	0	17.4274	0	0	0	0	0	8.97481	0	6.83545	0	0	0	0	10.9934	13.0817	0	0	7.71868	0	0	0	0	0	12.6989	0	0	10.3477	8.35289	20.7185	16.6404	0	0	0	11.3605
CD71+	12.4	17.0247	0	11.4097	0	0	0	13.1922	0	0	12.6611	0	12.8763	11.0562	12.9617	0	16.4742	0	0	0	12.9129	11.1852	0	0	14.209	13.1757	11.5523	11.8043	0	17.5516	10.6485	0	0	10.3678	13.2808	2.93762	13.0432	12.1116	0	0	0	0	14.0082	9.71152	0	15.4559	11.6323	0	13.2312
CD71+	14.5693	17.63	0	0	0	0.360408	0	0	0	0	11.0568	0	13.274	0	0	0	12.7652	0	18.7111	0	0	12.7951	12.1693	12.9119	0	19.4147	18.0356	19.1296	0	18.9363	0	0	0	0	12.6382	11.0958	0	0	0	0	4.76712	0	14.125	8.9951	0	0	0	0	3.70179
CD71+	15.3383	17.549	0	0	0	10.8907	0	11.6705	12.4277	0	10.1168	0	15.5468	15.9363	0	13.4912	17.1753	0	5.89193	12.6719	10.2491	14.4162	12.3227	14.8057	11.9469	19.64	16.658	19.6787	0	19.1888	0	0	0	10.876	14.3324	0	11.5882	0	0	0	0	0	14.0148	11.2944	11.1514	14.1705	12.8059	0	15.0813
CD71+	0	13.0379	0	12.1056	0	0	11.8791	0	4.4925	0	0	0	0	0	0	17.9813	0	0	20.8044	0	0	0	0	0	0	0	0	0	0	11.2686	5.37757	0	0	0	0	0	0	0	12.7295	11.7829	0	13.7988	9.61515	22.8163	17.6079	0	0	0	7.74455
CD71+	0	14.371	0	0	0	0	0	0	0	0	0	0	11.9824	0	0	18.8577	0	0	0	0	0	0	0	0	0	0	0	0	0	16.1562	0	0	0	0	0	0	9.78971	0	14.0942	0	0	15.0142	12.3349	22.5361	18.0955	0	0	0	7.04992
CD71+	0	17.1269	0	14.6888	13.0675	13.6169	12.9214	12.5675	13.5635	11.1805	0	13.8836	14.5176	7.42117	13.1274	14.2939	2.16644	0	17.8665	11.2625	0	15.4276	13.2816	14.3905	12.8542	19.022	18.5613	20.211	13.2439	19.2241	13.8019	0	14.4993	0	14.1763	13.6541	0	14.2845	6.85269	0	0	13.3971	14.4083	16.0877	15.0012	12.9403	14.9113	12.5131	15.429
CD71+	14.3373	18.694	0	4.986	0	0	8.14325	0	12.3693	0	0	10.215	14.9294	10.7547	11.9894	13.274	12.9421	0	0	10.3331	0	13.5903	12.023	13.8147	10.3655	20.2562	17.9794	20.3398	0	19.7985	0	0	0	12.187	14.4678	5.56561	12.2612	0	0	0	0	10.2718	15.4352	10.7647	0	12.3676	0	0	15.6871
CD71+	10.7177	13.6607	0	11.637	0	0	10.5396	10.6456	0	11.3582	0	11.1162	11.1867	12.5903	9.04086	17.9593	12.9648	0	0	0	0	11.119	0	0	0	11.8541	0	11.168	11.8568	14.1704	0	0	0	0	0	0	14.7974	12.1233	14.0833	0	0	13.8395	10.6196	23.3449	17.3615	12.1055	13.557	0	14.1959
CD71+	0	10.9524	0	10.0556	0	0	10.7286	0	0	0	0	12.2696	0	0	0	17.1539	0	0	0	0	0	0	0	0	0	0	0	0	11.8153	13.3428	0	0	0	0	0	0	10.3269	0	11.2777	0	0	0	0	21.648	16.7146	0	0	11.2408	13.0995
CD71+	0	12.1057	0	0	0	7.74146	0	0	0	0	0	0	9.13643	0	9.76634	15.4794	0	0	20.2207	0	0	0	0	0	0	0	0	10.7291	9.1069	15.5951	0	0	9.91503	0	0	0	0	11.2497	13.0601	0	0	13.3172	10.1606	22.6668	17.0905	0	0	0	12.3862
CD71+	13.7252	17.7618	0	11.1441	0	0	0	15.1285	0	0	0	0	13.1839	14.0942	0	12.7289	16.019	0	0	0	12.8773	13.2403	11.9868	0	13.4571	18.9274	15.1255	19.2536	0	18.6883	0	0	0	0	14.3858	0	14.3044	13.0989	0	0	0	0	14.1387	9.78857	0	14.6278	11.685	0	16.349
CD71+	16.1962	18.8366	0	12.3128	10.1761	9.52645	11.6413	13.142	0	9.84232	10.6161	7.09203	15.4034	11.4856	12.1601	13.9492	14.8859	0	0	12.1739	11.8115	14.5745	12.6655	13.8238	13.369	19.2156	16.1441	19.7981	0	19.7917	0	0	6.04806	12.5107	14.4648	11.5629	12.3169	12.9442	0	0	0	9.69242	15.0471	12.845	12.369	4.54815	13.6471	0	16.3285
CD71+	0	12.959	0	0	0	11.5883	0	0	8.82893	0	0	0	13.9089	8.84997	0	18.8585	0	0	0	0	0	0	0	0	10.4052	0	0	0	10.9869	14.833	15.3436	0	0	0	0	13.0062	0	12.3267	13.5661	0	0	14.0869	11.5916	23.6498	18.6676	0	13.8767	0	13.8752
CD71+	0	15.425	0	11.3888	5.29603	12.6905	12.5403	12.513	13.4577	9.82279	0	11.7796	15.3998	14.3668	14.3426	18.0199	0	0	11.0273	10.0641	0	12.9057	0	11.4187	13.4107	15.0054	10.1755	0	13.3189	18.5049	0	0	12.6599	0	0	11.5717	14.795	12.8833	14.3259	15.4948	0	13.313	13.4648	23.0572	18.0593	13.3189	14.3517	13.0159	17.576
CD71+	0	13.5391	0	0	0	0	0	0	0	0	0	10.2431	12.1876	0	0	17.6199	10.9341	0	0	0	0	0	0	0	0	0	0	10.6919	0	16.2964	0	0	0	0	0	0	0	0	12.199	7.86971	0	14.4814	11.7642	20.0695	12.2082	10.1921	0	0	11.2371
CD71+	12.4853	17.4288	0	0	0	0	0	0	0	11.6226	0	0	13.3078	0.0399389	0	12.9373	12.3373	0	0	0	0	15.7055	14.8688	0	0	20.1441	16.3418	20.2668	0	19.084	0	0	0	0	14.7889	6.80416	0	0	0	2.08426	0	0	14.5145	8.99931	0	0	0	13.4061	17.2131
CD71+	0	7.37965	0	0	0	0	0	0	0	0	0	0	12.7545	0	0	15.4241	0	3.67987	0	0	0	0	0	0	0	0	0	0	0	10.6251	0	0	0	0	0	0	0	0	11.4706	0	0	0	10.1516	22.2503	15.8269	11.6505	2.02777	0	16.4361
CD71+	9.03774	14.7594	0	12.6204	9.12249	11.0935	13.6632	13.2902	13.3458	11.7043	0	11.6231	12.0217	0	13.7777	18.1744	0	0	0	8.97607	0	13.4211	0	12.0537	0	0	10.8195	0	13.9924	16.5431	0	0	12.3409	0	0	13.3284	11.8423	12.1697	14.8127	11.1019	0	15.0392	13.7326	23.0221	17.04	13.6987	12.0399	11.2363	11.0933
CD71+	0	15.464	0	11.5895	0.910318	0	11.7476	0	8.97216	8.55678	0	0	12.508	2.32885	13.4094	10.9404	0	3.00096	0	0	0	12.0465	0	0	0	17.9665	17.132	18.9213	0	18.4934	0	0	0	0	11.8334	0	11.3524	0	0	3.7934	0	11.3248	13.2352	17.489	13.6318	0	7.74897	8.9547	14.0774
CD71+	0	14.9407	0	0	0	10.8518	0	0	0	0	0	0	11.1567	0	0	12.9011	0	0	0	5.82084	11.2012	10.4411	0	0	0	14.6913	11.7973	17.251	0	17.1175	0	0	0	0	11.6342	0	11.4471	0	0	0.564622	0	0	10.9883	13.8154	3.43256	0	11.6899	0	14.4203
CD71+	14.3563	18.4539	0	7.58533	6.12101	9.67054	0	10.0895	0	0	0	0	15.0782	10.6196	10.3836	14.5953	11.9147	0	0	10.1264	0	15.2651	13.2031	13.6419	11.45	19.7833	17.5817	20.5442	10.3384	20.3055	0	0	0	11.8911	14.6845	12.0671	11.2218	10.8528	0	0	0	9.66326	15.0365	12.5034	7.82796	5.24454	11.2926	0	15.1701
CD71+	0	12.5978	0	0	0	0	0	10.9484	5.57347	0	0	0.405149	0	0	0	15.717	0	0	21.316	0	0	0	0	9.16138	0	0	0	0	0	10.013	4.66488	0	1.83572	0	0	0	0	0	0	0	0	10.4561	0	21.1672	13.768	4.63567	0	0	14.2121
CD71+	0	15.3421	0	13.08	11.6258	12.9527	0	13.1759	11.1871	0	0	11.358	12.0573	10.4123	0	18.8628	0	0	19.3394	0	0	14.5318	0	12.2745	0	0	10.2846	0	13.1668	17.3228	0	0	12.654	0	0	12.5006	13.2998	12.0903	15.355	0	0	15.4586	13.8034	24.102	18.8536	0	12.7633	9.94696	14.6573
CD71+	9.43354	16.2843	0	0	0	9.08837	0	0	5.183	9.62818	10.3124	0	12.4304	9.50851	11.8336	14.6718	11.4049	0	0	7.39885	0	14.1236	13.5392	13.7375	10.4966	19.3114	16.452	20.3036	0	18.3644	0	0	0	3.13185	13.5136	0	14.8471	0	0	0	0	10.385	13.1836	14.2146	11.6877	0	10.7187	0	13.1107
CD71-	0	18.216	0	10.9057	0	0	6.21695	0	0	10.5449	0	0	14.85	7.01767	9.01955	14.1681	0	0	0	0	0	12.8277	11.6669	0	10.9161	16.6643	17.2406	18.6956	0	18.5627	0	0	11.0318	0	11.2917	0	0	2.45285	0	0	0	0	9.87248	6.3368	0	0	12.1714	0	11.1744
CD71-	10.8467	17.2502	0	11.3218	4.57842	0	0	12.1826	0	0	7.82024	0	0	0	0	15.1866	0	0	20.1267	0	0	13.7423	10.6289	0	9.99478	18.5084	15.1267	19.1418	0	18.7484	0	0	0	10.8998	14.346	6.40956	0	0	0	0	10.5488	0	12.682	8.00254	0	0	13.4658	0	13.2558
CD71-	0	17.7738	0	0	0	10.2509	0	0	6.224	0	12.6805	0	12.8752	0	0	14.27	11.298	0	20.4897	2.57329	11.9749	12.5243	11.0087	11.4077	12.0712	16.4642	14.1722	18.705	0	18.5242	0	0	0	0	13.0088	11.2771	0	0	0	0	0	0	11.7847	4.42931	0	12.2639	12.4647	11.8804	13.1186
CD71-	11.3135	17.4834	0	6.5418	0	11.644	0	0	6.32495	12.0195	0	0	13.3894	13.745	0	16.5642	10.494	4.39144	5.24509	12.0359	0	13.6732	12.1174	11.3701	9.97571	19.4647	16.5011	20.2627	0	19.2925	0	0	0	0	14.0201	0	0	7.11861	0	0	6.83621	0	14.4402	9.41554	0	0	12.4941	0	13.1849
CD71-	9.19617	17.3118	0	11.866	0	9.83909	11.7602	0	12.3255	10.0794	11.5954	6.86044	11.314	0	14.1597	14.5569	0	0	0	11.5482	0	13.8338	11.7827	11.9015	0	18.5572	16.8385	17.5972	12.2935	18.3709	0	0	11.689	0	12.9104	11.1122	0	12.552	0	0	0	12.6695	12.0285	0	12.2983	11.9971	13.307	11.117	11.401
CD71-	0	16.3669	0	4.98258	0	0	0	0	0	10.1177	0	0	13.1651	0	0	13.4117	15.2405	0	0	7.49855	13.0371	6.56534	0	0	11.9605	14.8405	12.3961	17.267	0	17.9311	0	0	2.37722	0	12.1717	0	0	0	0	0	0	0	11.8388	8.73653	0	12.5893	12.3902	0	12.5563
CD71-	0	17.373	0	0	0	0	9.24424	0	12.2589	0	10.6814	0	13.5804	5.2105	14.2911	13.4926	10.6294	0	18.0762	9.03619	0	13.7607	13.8622	13.4241	0	18.5293	16.4509	20.4135	0	19.192	0	0	0	0	14.4956	0	0	4.79848	0	0	0	0	10.9422	12.4434	9.6127	0	12.4489	0	10.0154
CD71-	12.7405	15.4435	0	13.5118	0	12.7414	7.70344	12.0691	10.26	0	0	11.1268	13.5175	0	8.79888	11.9965	0	0	0	0	0	14.1506	12.2291	12.2578	0	17.5167	17.2281	18.1854	0	16.9386	0	0	0	0	0	13.6619	0	8.64787	9.39684	0	0	12.0925	12.1639	13.4203	12.5617	0	13.3731	0	6.6061
CD71-	11.1647	18.3845	0	0	0	0	0	12.9654	0	0	0	0	13.5509	13.6745	0	15.9138	13.2494	0	18.6061	0	10.8643	12.6288	11.6057	11.2849	12.9345	16.6676	13.1831	16.847	0	18.7568	0	0	0	0	13.5396	12.2543	0	0	0	0	0	0	13.2258	7.26995	0	0	11.788	0	14.0529
CD71-	12.906	16.5165	0	13.8956	0	12.3595	0	14.877	0	9.63991	0	9.6434	15.6765	4.32306	0	11.9946	17.1731	0	0	10.2217	14.6653	10.8915	10.5518	0	14.6939	0	0	0	0	15.1077	0	0	0	12.2443	13.1516	2.34918	0	12.5336	0	0.645557	0	0	0	9.71005	0	16.4381	11.1987	0	11.8455
CD71-	12.5115	16.0592	0	12.3476	8.98092	0	11.6678	0	7.87705	10.7448	0	0	12.2753	0	12.8751	14.364	0	0	22.5615	11.9023	0	14.2388	9.66583	13.2022	0	18.4043	14.0849	18.1308	0	18.1392	0	0	11.5632	0	14.772	11.8183	0	12.834	0	1.62056	0	0	12.0273	12.5032	11.5336	12.1368	0	0	13.5672
CD71-	0	16.7185	0	0	0	9.10705	0	0	0	0.86281	0	0	12.2625	4.24661	11.9227	16.0373	14.4915	0	23.0628	13.5275	0	8.6054	0	10.9056	10.4404	14.447	15.4958	17.4866	0	18.2692	0	0	0	0	11.9806	0	0	0	0	0	0	0	13.2019	0	0	11.3454	11.3535	0	10.7225
CD71-	10.538	16.1999	0	0	0	0	0	0	0	0	0	0	0	0	0	13.248	0	0	0	10.44	0	12.3107	0	13.1511	10.6965	19.3725	15.2667	19.7648	0	18.039	0	0	0	0	13.5827	0.111442	0	0	0	0	0	0	12.2517	8.81355	0	0	0	10.7402	12.1995
CD71-	14.2944	17.8432	0	14.1667	0	14.329	0	13.0355	0	10.2971	11.6812	0	13.5263	0	0	14.0708	13.6736	0	0	10.3921	13.5425	12.8199	10.8592	12.5229	13.6846	18.1308	14.8144	18.5939	0	18.5382	0	0	0	11.9944	13.1054	11.1077	13.974	11.3624	0	0	0	0	12.5296	10.6224	0	12.474	10.9252	0	14.9758
CD71-	12.7685	17.178	0	5.89774	4.09912	10.9353	0	14.6169	7.21409	0	11.7646	0	13.6465	1.48317	0	11.8573	16.6923	0	0	0	13.6365	9.78747	0	0	13.159	0	0	12.511	0	17.0039	10.8343	0	0	8.01961	12.6342	0	0	12.0528	0	0	0	0	0	10.0303	11.4922	14.786	12.0823	0	16.6329
CD71-	12.6337	16.6795	0	11.8499	0	0	0	4.91935	0	1.79862	0	0	12.5633	0	0	15.6515	12.1054	0	0	0	0	13.1025	0	12.3866	0	19.1711	16.2385	20.1692	0	18.6307	0	0	0	0	14.1098	11.8226	0	0	0	0	0	7.69875	13.3003	10.425	0	0	11.9014	0	13.0097
CD71-	0	16.9677	0	0	10.5999	0	0	9.27312	0	0	0	0	11.5722	0	0	13.797	12.2473	0	18.0885	10.6526	11.1805	11.9209	0	11.6252	0	17.8539	16.2988	19.5176	0	18.6863	0	0	10.3985	0	13.4297	12.2299	0	0	0	0	0	10.5706	11.1111	7.71031	0	0	12.2127	0	10.6727
CD71-	0	16.4487	0	0	0	0	0	0	0	0	0	0	11.9967	0	0	13.0322	9.21837	0	0	11.6217	0	12.5034	11.5921	13.2205	0	18.3328	15.6073	19.5132	0	18.5491	0	0	11.9134	0	12.9951	12.2045	0	0	3.6285	0	0	0	12.1575	0	7.74756	0	0.876389	0	10.5973
CD71-	13.6502	17.1253	0	6.66991	0	0	5.95922	0	0	0	0	0	13.5263	14.9185	12.4352	14.6598	11.1451	0	17.2087	12.279	0	15.1027	13.3785	14.2455	10.0407	19.2755	15.9869	20.167	0	18.9769	0	0	0	0	14.7274	0	0	0	0	0	0	9.44069	13.147	9.37678	0	10.5946	11.8928	0	14.0656
CD71-	0	14.4428	0	0	0	0	0	0	13.2459	10.1981	0	0	0	0.0671636	0	13.2078	9.7569	0	0	4.86283	0	11.9654	0	10.6703	0	17.0065	13.7116	18.1776	0	16.2549	0	0	10.6376	0	12.5931	6.87009	0	11.1074	0	0	0	6.68494	0	8.02247	0	0	0	10.5136	10.5826
CD71-	12.3087	16.5594	9.62666	11.8942	0	0	0	0	0	0	12.2839	0	14.3207	10.6692	0	0	16.4333	0	23.0547	10.5758	12.0278	12.8433	11.0221	12.8462	15.353	14.2744	11.9382	16.6431	0	18.0881	0	0	0	11.462	12.5715	11.8738	12.1436	0	0	0	0	0	11.6594	0	0	16.1212	11.5643	0	14.564
CD71-	13.8253	18.3529	9.91191	12.4281	0	0	0	0	10.3403	0.196571	11.1836	0	13.7322	13.0793	12.1342	15.9859	10.1952	0	20.5713	10.8649	0	12.2881	0	12.5122	10.5759	18.2683	14.9279	17.5275	0	19.5262	0	0	0	12.8216	14.1581	9.31996	0	0	0	0	0	0	13.5877	10.4171	0	0	0	0	16.5449
CD71-	11.4268	16.9499	0	0	0	0	0	0	0	0	0	0	0	0	0	14.588	10.6873	0	19.7097	11.2956	0	13.0564	0	13.1435	10.6204	19.019	14.7334	19.8755	0	18.2065	0	0	0	0	14.4097	0	0	0	0	0	0	0	12.6696	9.8213	0	0	0	0	12.4721
CD71-	0	16.0619	0	11.5238	0	0	0	0	11.5335	7.13908	0	9.80507	12.328	13.9943	12.2957	15.5211	10.1624	0	0	0	0	0	0	0	12.9418	14.1394	0	0	11.6599	17.4848	0	0	0	0	0	0	0	0	15.0152	15.9814	0	12.4083	11.1016	17.2829	13.9048	0	8.94892	0	18.2924
CD71-	0	16.3718	4.75747	12.7345	4.30876	10.0705	12.8751	11.33	10.451	10.1972	0	13.0548	12.7636	9.67725	12.4817	15.0856	14.1262	0	0	9.77045	9.44351	13.2215	0	11.1432	10.3513	14.6439	15.6969	18.7542	13.4386	17.8501	3.5529	0	13.2148	9.42508	12.665	11.8069	0	12.4584	7.18123	0	0	10.578	11.1948	13.1462	13.295	12.845	13.9411	10.4319	11.2774
CD71-	12.1308	16.16	0	11.1882	0	0	0	10.9328	0	0	12.292	0	10.6634	11.0559	0	17.2891	14.5613	0	16.4785	12.0161	12.8544	11.9294	11.1816	12.0318	13.0221	13.87	0	15.7408	0	17.4815	0	0	0	0	12.3691	0	0	0	0	0.158006	0	0	0	8.3436	0	11.8776	9.95834	11.6068	12.4218
CD71-	14.1408	18.197	9.6652	0	0	10.5048	5.64106	0	5.44021	0	13.0807	0	14.1001	11.3921	0	13.9118	12.0157	0	24.0865	10.9523	0	15.2814	14.0338	14.2872	9.91255	19.1912	16.1719	20.0181	0	18.9549	0	0	0	12.8667	13.6924	0	13.1097	0	0	0	0	0	12.6156	10.8639	0	0	12.0886	0	15.7738
CD71-	11.3204	16.091	0	12.9823	11.1319	0	11.3271	11.2952	9.81594	0	0	12.0817	0	12.764	11.6217	14.0703	11.3303	0	20.4827	0	0	12.838	11.5861	12.8785	0	18.2088	16.8572	17.072	6.5213	17.7548	0	0	12.1486	0	11.6589	12.3123	0	11.0887	6.34365	0	0	10.3504	12.3622	9.44837	8.33919	12.1824	13.162	0	11.5632
CD71-	0	8.74771	0	11.9583	0	10.5279	12.771	0	0	0	0	10.8733	0	0	12.4591	15.7541	0	0	0	6.25365	0	11.4624	0	9.16651	10.0586	0	10.9561	0	12.2812	13.9654	0	0	0	0	0	11.9021	0	12.5307	12.1032	0	0	13.1492	0	21.0192	16.1494	13.7222	14.0234	9.2632	12.1726
CD71-	0	14.3436	0	0	0	0	0	0	0	9.92951	0	0	11.7441	0	12.0787	13.037	10.7326	0	0	9.91494	0	9.59166	0	10.9631	0	18.4441	15.8451	19.6438	0	17.5262	0	0	0	0	12.4834	0	0	10.9649	0	0	9.53801	0	12.2807	11.5538	11.2775	0	0	0	12.2916
CD71-	13.4067	16.9137	0	10.6385	0	13.1213	0	6.09063	12.0383	0	13.7991	10.1467	14.4614	0.405889	12.4397	12.2935	18.1025	0	21.4343	10.5612	10.9168	13.0488	0	10.5188	15.4258	17.5029	16.288	17.0728	0	17.2199	0	0	8.75246	11.4367	13.0907	11.2236	10.8933	0	7.52928	0	0	10.3636	12.533	8.02655	9.61822	18.3813	14.629	0	12.8896
CD71-	13.7416	16.4071	0	0	10.413	11.0735	11.1838	0	13.2669	9.19809	0	11.5746	12.4097	0	8.22946	15.2102	0	0	0	10.341	0	14.1449	12.9759	14.2664	0	16.3285	13.2801	16.8706	13.4165	17.8822	0	0	12.4698	0	13.1491	10.1247	0	12.486	0	5.20406	0	11.5663	10.7856	13.8395	13.5467	0	12.0785	6.48152	14.4282
CD71-	8.69012	17.214	0	0	4.03023	0	0	0	0	8.51443	0	0	10.8279	0	0	14.1872	10.7022	0	0	12.7869	0	13.9288	11.8852	13.2582	5.29896	18.5751	15.3399	19.2386	0	18.5613	0	0	0	9.98238	14.0418	0	0	0	0	0	0	0	13.9576	8.89547	0	0	0	0	13.4827
CD71-	0	12.3511	0	0	0	0	0	0	5.62983	2.15882	0	0	9.9914	9.2336	0	17.4412	0	0	4.28814	0	0	0	0	10.352	0	1.75283	0	0	11.0916	14.5618	0	0	10.4665	0	0	12.3658	0	0	12.503	0	0	12.1554	11.0977	21.3297	15.3789	10.9375	0	0	3.90549
CD71-	0	16.131	5.54966	11.367	0	11.1299	11.2546	0	9.19192	0	0	11.3724	12.7608	0	0	11.2005	10.6055	0	0	9.83521	0	13.6338	10.7883	10.5179	0	17.9873	16.2824	18.7908	12.3629	17.7524	0	0	12.3873	0	13.8602	12.6879	0	11.8394	6.15777	0	10.0617	10.06	12.149	5.8646	7.60822	0	12.9267	0	12.3228
CD71-	0	16.4501	0	0	0	0	0	0	0	0	0	0	10.5109	0	12.4864	0	11.9256	0	21.6026	0	0	7.89127	0	10.5454	10.1879	15.8502	14.6124	17.6208	0	17.313	0	0	12.1891	10.0802	12.3868	0	0	0	0	0	0	0	13.4477	9.12325	0	0	12.0696	0	14.464
CD71-	15.3447	17.5267	0	0	0	0	0	0	5.83474	10.1569	0	0	0	0	0	13.2741	10.9932	0	0	0.716417	0	15.1787	14.0502	0	0	18.1952	13.4374	18.8326	11.2016	19.7484	1.35186	0	0	10.0169	14.6096	11.1577	0	0	0	0	0	0	13.7442	9.96223	0	8.8178	0	0	14.0735
CD71-	11.492	16.5737	0	0	11.2398	0	9.40972	11.7356	2.84957	0	0	0	13.2313	4.32934	5.43286	11.3904	11.8204	0	0	9.87958	0	10.7773	0	0	10.2227	17.6327	14.6731	16.9159	0	18.1413	0	0	11.274	0	13.4405	11.6329	0	0	0	0	0	0	12.7384	13.1897	13.391	13.0866	13.4153	0	11.1406
CD71-	0	12.8204	0	12.3453	0	10.6403	0	0	5.35771	0	0	0	11.4046	0	12.274	17.2144	0	0	0	0	0	0	0	0	0	0	0	0	7.40667	16.2043	0	0	0	0	0	10.7051	0	0	13.7361	0	9.61915	12.9138	12.3506	17.7498	0	12.071	0	10.3898	10.9137
CD114+	0	18.4116	10.6321	11.2237	0	0	0	0	0	11.0926	13.3322	0	12.6149	10.0801	0	18.2055	11.9763	0	0	12.684	0	14.7164	12.8371	14.2121	0	19.8395	16.5746	20.8714	0	19.9004	0	0	0	0	15.1889	10.5635	13.2527	0	0	0	0	0	14.1975	15.4188	0	0	12.0727	8.18359	15.5456
CD114+	12.5947	15.9308	0	0	0	0	0	10.8543	0	0	10.5794	10.099	13.5751	11.248	0	10.9284	16.7683	2.96615	18.3863	9.7445	12.2462	9.47116	0	0	15.4671	12.2854	0	0	0	16.4975	0	0	0	0	9.91498	0	13.2527	0	0	0	0	0	0	16.454	0	13.4069	0	9.09605	13.9425
CD114+	0	18.1444	12.461	8.08742	0	11.2733	11.7513	0	7.72687	12.554	11.9729	0	12.6121	1.67063	7.83811	15.3964	18.7072	0	0	13.4099	12.1469	14.0754	13.5401	12.9298	15.4437	18.2013	17.639	19.9886	0	20.0281	0	0	4.24596	0	14.317	8.25029	16.3237	0	0	0	0	0	13.9199	15.2062	10.6044	16.7029	9.3782	11.7213	14.5028
CD114+	12.8927	19.0709	0	11.7921	0	7.18373	0	10.6593	7.87207	0	12.3352	0	13.7884	7.33306	0	11.4986	13.0621	0	0.861127	12.1629	9.53267	12.9767	12.4077	12.3399	13.3051	17.0861	12.8829	18.5604	0	19.6935	4.07858	0	0	11.6594	14.1384	0	12.0092	0	0	0	0	0	13.011	16.2478	12.0017	0	11.7922	11.1409	16.6308
CD114+	0	15.7825	10.0403	0	0	0	0	0	6.26769	0	13.5614	0	14.5213	3.74774	0	11.0416	17.1563	0	0	9.63719	11.4292	0	0	11.3522	14.662	12.993	12.1541	0	11.3813	18.5469	0	0	5.14397	0	13.7178	0	15.9583	0	0	0	0	0	12.1344	14.6248	0	13.6023	12.4673	11.1981	15.2723
CD114+	14.4427	18.3414	0	0	8.42486	0	0	0	6.00471	10.2365	11.5739	12.0937	12.316	14.3931	0	0	16.1982	0	0	11.0024	2.17233	13.0907	0	11.8405	13.3243	13.8955	11.4062	14.546	11.0771	18.3256	0	0	7.12262	13.4839	13.5768	0	11.5558	11.3012	0	0.0221393	0	10.7783	10.9093	16.3971	8.18552	10.9142	11.7981	0	14.4528
CD114+	11.8822	17.5757	0	11.0966	0	0	0	11.8104	0	0	13.5546	0	14.3164	12.7843	0	13.9627	17.5586	0	0	10.8709	13.1669	11.5227	0	11.171	15.4929	0	0	15.3174	0	18.2244	0	0	0	0	13.6351	0	11.6166	11.8043	0	0	0	0	13.3386	16.2214	10.6756	15.691	12.5076	0	15.7762
CD114+	14.3798	18.7163	0	12.6065	0	0	0	11.5078	0	0	0	0	12.5124	12.2953	0	13.7821	12.1838	0	0	9.10071	0	13.2044	12.9119	13.3243	12.242	15.4685	0	15.0738	0	18.1085	0	0	0	12.3358	12.5592	5.64424	14.8006	12.117	0	0	0	0	12.5744	15.269	0	0	0	0	15.3391
CD114+	10.9748	17.6346	0	12.6072	0	0	9.63074	12.6235	0	0	12.166	0	13.5122	0	0	10.6852	13.0196	0	0	7.64508	12.48	11.411	0	13.1832	13.763	14.8731	12.1386	16.6391	0	18.2242	0	0	0	12.842	13.0746	0	14.3498	12.8568	0	0	0	0	13.4155	12.1091	0	0	0	0	16.2724
CD114+	0	16.2639	9.28791	13.3032	0.955534	10.0604	7.78479	10.6109	7.36013	9.73835	0	11.4555	10.3689	0	0	8.6182	0	0	19.7459	0	0	12.3554	0	0	0	17.8129	16.3705	17.2182	12.7201	18.0428	0	0	13.1927	0	9.91144	6.53832	0	10.4188	8.34631	0	0	11.3059	12.1919	12.7173	12.6676	10.8973	0	0	10.8676
CD114+	10.238	18.6738	0	9.94977	10.8743	9.60454	0	0	0	9.74394	13.0923	0	14.0204	0	12.746	14.7672	13.0832	0	0	10.7612	0	15.4636	13.8042	13.5139	12.1848	20.807	17.9615	21.4224	0	20.074	0	0	11.654	0	15.3143	0	12.3541	0	0	0	0	11.9002	15.282	6.79228	10.2562	0	9.98654	11.2791	16.7466
CD114+	13.0754	18.0638	10.5914	14.0748	5.74404	10.065	11.0961	13.0196	12.9806	10.4553	0	11.4894	14.3562	10.2301	13.29	13.3335	10.8242	0	0	11.4174	9.90863	13.3593	10.9885	12.556	10.1912	19.3193	16.5638	18.5721	14.0312	19.3995	0	0	12.3894	0	14.4791	14.0612	10.9059	13.4754	9.47745	0	0	12.0822	12.8539	8.02701	9.52763	13.8039	11.1462	0	15.8714
CD114+	10.8381	16.2498	0	0	0	0	0	0	5.6394	9.69674	2.94508	0	11.1189	0	0	13.6244	0	0	18.6641	0	0	0	0	12.8971	9.15663	18.7272	14.9499	19.5236	0	18.0045	0	0	0	10.0737	11.9955	6.031	12.6729	12.447	0	0	0	0	3.49537	12.2464	0	0	1.56182	0	13.3563
CD114+	14.3528	24.0139	0	0	10.7447	8.22119	0	8.96285	20.6582	0	0	0	11.9863	0	12.4549	14.5332	12.2066	0	3.3083	2.85488	0	12.9638	12.13	12.9772	11.4998	16.6601	12.2447	16.5648	0	17.8196	0	0	4.94647	0	12.5226	0	12.7293	0	0	0	0	11.4713	0	0	11.1769	12.7003	10.867	0	14.5315
CD114+	12.4373	19.0939	11.554	0	0	0	0	0	16.4192	10.2382	0	0	11.7042	11.2436	0	15.4007	0	0	0	10.5212	0	13.1348	11.649	10.8913	9.67319	18.5425	15.6743	19.3789	0	18.4217	0	0	0	0	13.2766	11.6176	10.9855	0	0	0	0	0	11.7107	9.52951	0	10.4889	11.5447	0	16.3459
CD114+	0	17.5811	0	0	0	0	0	0	0	12.2511	11.8418	0	13.5036	0	0	14.7497	10.9547	0	0	0	0	13.5272	11.839	13.4569	11.68	19.6121	17.0495	20.8862	0	19.6111	0	0	0	0	14.528	0	0	0	0	0	0	11.5232	14.1249	11.248	0	0	0	0	10.8669
CD114+	0	16.6093	0	0	0	0	8.20427	11.5743	0	10.1462	0	9.94972	13.0894	13.8432	0	14.0894	0	0	0	10.122	0	13.7946	11.9751	13.3073	0	19.388	18.4034	20.1593	10.8954	18.7931	0	0	9.44058	0	12.7807	0	14.5801	0	0	0	0	0	9.47896	14.9713	11.7707	7.54975	0	0	0
CD114+	14.3083	17.7884	0	12.0564	0	14.8295	0	14.9566	0	0	13.7601	10.1686	15.5675	10.316	0	13.919	16.7586	0	11.4922	0	13.2822	12.9529	0	11.1347	14.7703	0	0	10.1159	0	16.6804	0	0	0	12.1684	10.3189	0	14.3085	10.5764	0	0	11.0793	0	9.4616	7.6798	0	17.8443	12.2309	0	9.63922
CD114+	12.9086	18.09	0	13.0465	0	14.7468	0	13.5209	0	0	14.5938	11.7316	15.837	16.0342	0	14.0207	21.8617	0	0	0	12.3687	0	0	10.5453	19.7977	19.4425	0	0	0	17.7586	11.4955	0	0	8.41151	12.0842	10.4098	12.7837	0	0	0	0	0	12.8709	11.2141	0	19.4514	12.8917	11.0977	15.6358
CD114+	0	18.831	0	0	0	9.0908	7.29201	12.0844	0	11.3915	12.5465	0	0	0	0	16.0946	0	0	0	15.0978	0	16.1277	14.8247	13.8558	0	20.5817	16.311	21.5988	0	20.2805	0	0	0	0	15.7429	0	0	0	0	0	0	0	13.985	0	0	0	12.3562	0	15.4707
CD114+	13.664	19.0589	0	0	0	9.65359	0	0	0	0	0	0	13.8851	12.1523	0	15.4174	12.1461	0	0	10.6692	0	13.3602	13.3447	13.2663	0	20.0667	15.8972	19.8358	0	20.0501	0	0	0	10.4817	14.597	0	15.8757	0	0	0	0	0	14.6129	15.2158	11.8146	0	8.95824	11.4619	16.5101
CD114+	0	16.6002	0	12.2897	9.59943	11.3672	0	10.2975	10.5767	0	0	11.8825	13.5702	0	13.1845	13.322	0	0	0	0	0	13.4463	12.0684	12.4589	0	18.9641	15.1119	18.8066	0	19.0889	0	0	0	0	11.3541	0	0	12.8276	0	0	0	0	13.126	0	0	13.9661	0	0	12.2673
CD114+	0	16.3766	0	12.8291	0	0	12.0897	0	13.1931	0	0	0	8.52983	0	13.4827	12.139	0	0	0	13.2169	0	14.2895	0	13.0775	0	18.795	18.0635	20.369	0	18.1373	0	0	8.32192	0	12.61	12.3184	0	10.8389	8.99769	0	0	0	8.53157	13.7674	12.9079	10.4341	12.1905	0	12.5012
CD114+	13.8725	18.505	0	0	0	12.4204	0	0	14.3729	0	0	0	13.373	11.5202	0	18.7016	12.9805	0	0	13.0048	0	13.9773	0	12.7493	10.4191	19.1493	16.1535	19.8096	0	19.7181	0	0	0	0	14.7537	0	14.8403	0	0	0	0	0	13.6274	16.2244	0	0	0	0	14.2724
CD114+	0	17.6275	0	0	0	0	0	0	0	0	0	0	11.0334	0	0	13.0742	11.0238	0	0	0	0	13.4843	12.3438	11.7113	10.4377	19.0551	14.739	19.5035	0	18.9062	0	0	0	0	12.6678	0	12.882	0	0	0	0	0	12.9629	6.75718	0	0	12.8751	10.1249	14.949
CD114+	11.0538	18.6878	0	0	0	0	0	0	0	13.1266	0	0	13.9312	0	12.9396	16.5151	0	0	0	13.4052	0	15.5334	14.683	13.7598	0	20.2353	15.6397	21.019	0	20.456	0	0	0	0	15.9622	0	0	0	0	0	0	0	14.3167	12.7188	0	0	12.2361	0	14.7599
CD114+	10.3917	17.5252	0	0	0	0	0	13.0727	0	0	0	0	11.3354	0	0	14.6965	0	0	0	0	0	14.9515	12.7782	14.6828	8.10614	19.4775	16.3138	20.3686	0	19.2777	0	0	5.62631	0	14.1231	0	14.5463	0	0	0	0	0	13.6123	15.9362	11.1948	0	0	8.04921	14.7037
CD114+	0	18.5492	0	11.6243	0	0	6.23652	0	0	10.8926	0	0	13.642	0	0	15.3978	0	0	0	0	0	14.0867	12.8526	11.8044	9.72229	19.6455	15.3225	19.8227	10.8069	19.8998	0	0	0	0	14.2618	12.9979	11.082	0	0	0	0	0	14.636	10.7959	0	0	0	11.5061	15.0808
CD114+	14.0451	19.1501	0	0	0	0	0	0	0	0	0	0	14.1924	0	0	0	0	0	0	12.5319	0	13.6155	13.0503	12.6334	0	18.0697	13.7232	17.1942	0	20.1576	0	0	0	0	14.3722	12.4481	10.3765	12.0255	0	0	0	0	13.7219	7.58096	0	0	0	0	16.9905
CD114+	14.2978	18.4701	0	6.82957	0	0	0	8.73695	10.3272	9.2092	0	10.3563	14.5743	13.2651	12.5037	14.0458	12.2821	0	0	9.53414	0	13.6402	0	11.3166	11.4394	18.8107	14.7303	18.4426	0	19.271	0	0	7.62334	0	14.0207	8.19479	14.6041	9.76625	5.61697	0	0	0	12.857	8.8844	0	0	12.8335	10.0713	16.209
CD114+	9.82036	16.7429	0	13.6582	0	11.048	0	12.4324	14.3699	0	0	12.5032	12.6899	0	0	18.7196	0	1.43114	0	0	0	0	0	10.0519	0	0	8.63497	0	13.0596	15.8378	4.19645	0	0	10.21	0	12.4293	0	9.86176	14.6327	0	0	16.0994	12.644	23.3714	17.1297	11.0547	0	0	12.5414
CD114+	15.8571	18.729	0	6.42202	0	11.2934	0	8.1154	0	0	0	0	15.064	15.4691	0	0	0	0	0	11.0024	0	13.6936	11.8343	14.4493	0	16.0608	0	0	0	18.7003	0	0	0	12.7332	14.1797	0	15.9716	11.3999	0	0	0	0	11.3117	10.7198	0	0	7.8714	0	15.2233
CD114+	12.2435	17.1544	0	12.6521	0	0	0	0	0	0	0	0	11.5352	0	0	13.5922	0	0	0	0	0	11.6397	0	0	0	18.5604	13.7437	18.7443	0	18.4702	4.27675	0	0	10.1555	13.1541	0	10.4073	8.04994	0	0	0	0	10.493	14.052	12.8695	0	7.99867	0	14.5353
CD114+	0	15.2055	0	14.3257	0	13.4911	12.9109	12.5004	15.3088	12.9704	0	13.8162	13.9685	0	14.9141	14.9067	0	0	0	0	0	0	0	11.1286	0	0	12.2721	0	14.4665	16.2725	0	0	13.6311	0	0	14.6798	0	14.1884	9.83666	0	0	12.834	13.8421	17.421	14.5865	14.7462	15.4985	12.366	13.2285
CD114+	14.6629	18.516	0	0	0	0	0	10.8946	0	0	0	0	13.2449	0	0	13.7883	0	0	0	10.5398	0	14.2527	0	12.1024	0	17.8316	14.9172	18.033	0	19.0425	0	0	13.2201	11.7523	12.9777	0	11.4837	11.2203	0	0	0	0	0	0	9.36368	0	0	0	14.6461
CD114+	15.1616	17.3332	0	0	0	12.4961	0	0	0	0	0	0	15.3552	12.4128	0	0	0	0	0	0	0	12.0127	0	0	10.0959	14.9591	0	12.5705	0	17.6312	0	0	0	12.4843	13.0275	12.2681	13.4707	0	0	0	0	0	0	0	0	0	8.66773	0	13.8437
CD114+	0	16.558	0	11.607	0	0	0	0	13.2335	10.629	0	10.8801	13.1721	0	0	18.406	0	0	0	10.6916	0	0	0	11.1326	11.156	0	10.6658	0	0	17.2735	0	0	12.7081	0	0	14.1993	14.559	12.6755	13.5303	11.1075	0	14.7241	13.2105	22.5309	17.1457	12.0286	13.7272	0	15.3939
CD114+	12.9805	17.7816	0	4.2963	0	0	0	0	0	0	0	0	11.6447	5.21992	12.578	15.1816	12.3226	0	0	10.8532	0	14.3787	13.1303	13.1868	13.0181	18.8566	15.8413	20.3193	11.9295	19.1489	4.35892	0	0	10.2691	14.4293	7.05231	11.524	13.3277	0	0	0	10.6486	12.0794	11.1276	0	11.9728	14.4331	0	15.7325
CD114+	0	16.863	0	13.1893	0	12.0025	11.8786	12.0085	14.0914	0	0	12.8284	11.2545	12.9202	14.3554	19.1389	0	0	0	11.737	0	0	0	12.1548	11.587	0	8.08528	0	9.1889	18.4386	0	0	11.372	0	0	12.6807	0	11.4038	15.613	15.4697	0	14.3636	13.1586	22.7295	17.7678	13.3001	12.5437	12.0647	17.1173
CD114-	0	13.7448	0	0	0	0	0	0	0	0	0	0	11.2636	0	10.9962	16.0066	0	0	0	0	0	0	0	0	12.2868	0	0	0	0	17.6985	0	0	0	0	0	0	0	0	13.8561	11.8312	0	13.9396	12.9898	20.1471	11.7433	0	0	0	11.6598
CD114-	0	17.4072	0	0	0	11.188	11.8973	12.7969	0	0	11.5404	13.1142	14.3415	0	11.9606	13.8839	12.0175	0	0	0	0	14.607	0	12.3619	13.5369	16.9124	15.7741	18.41	12.4659	18.1423	0	0	11.3596	0	13.148	13.1526	11.1586	12.2781	0	0	0	9.62875	14.3598	15.0376	0	0	13.4523	0	13.8895
CD114-	0	16.9241	0	0	0	0	0	0	0	12.5839	0	0	12.6085	0	0	13.5194	11.2615	0	0	13.716	0	14.0872	11.06	11.2263	0	19.5426	15.6393	19.3317	0	18.7011	4.89444	0	0	0	11.9045	0	0	0	0	0	0	0	14.6517	11.7112	0	0	0	0	0
CD114-	0	13.7647	0	0	0	0	0	0	0	0	0	0	0	0	0	16.8397	0	0	0	0	0	0	0	0	0	0	0	0	10.9341	15.1193	0	0	0	0	0	0	0	0	13.2135	0	0	12.8867	11.3054	23.018	17.4109	0	0	0	0
CD114-	11.6332	16.3479	0	0	0	0	0	0	0	0	0	11.4439	15.2561	15.087	0	13.6958	19.4874	0	0	0	13.4579	0	0	0	17.356	16.5232	0	10.8182	0	16.9155	0	0	0	0	0	0	0	0	0	0	0	0	12.3126	11.6768	0	18.3936	0	0	13.1088
CD114-	0	0	0	11.2093	0	0	0	0	11.8384	0	0	0	13.1224	0	0	17.0829	0	0	0	0	0	0	0	0	0	0	0	0	11.8908	18.8252	0	0	0	0	0	0	0	0	14.7973	11.4617	0	12.7666	12.7258	17.5217	11.4117	0	0	0	10.7364
CD114-	12.7696	15.0157	0	12.8952	0	13.951	0	14.6296	0	0	11.7403	0	14.642	13.0336	0	12.7466	17.1645	0.446861	0	11.6092	10.5814	0	0	0	14.327	11.115	0	0	0	14.8521	4.32715	0	0	0	0	0	10.6811	13.0639	6.37861	0	0	0	12.087	12.824	0	15.7158	14.0114	0	15.7654
CD114-	0	16.3386	0	0	0	0	13.1999	0	12.4766	12.7748	0	0	13.5663	0	0	14.0644	0	0	0	11.1799	0	14.8424	12.7403	14.0721	0	19.003	18.5005	19.9349	0	18.5142	0	0	0	0	13.9947	0	0	11.7623	0	0	0	0	12.302	12.3355	0	13.4212	0	0	13.5211
CD114-	0	12.4897	0	0	0	0	0	10.0659	0	0	0	0	0	0	0	17.6486	0	0	0	0	0	0	0	0	0	0	0	0	0	15.873	0	0	0	0	0	0	0	0	13.4209	0	0	15.0385	10.966	22.7968	18.1097	0	0	0	11.1384
CD114-	14.5449	16.5142	0	12.7158	0	0	0	12.9112	12.0362	0	0	0	15.1374	0	0	0	17.8469	0	0	0	0	12.2552	0	12.3631	14.6786	13.4234	0	13.0897	0	18.0764	0	0	0	0	12.4611	0	11.7002	13.1935	0	0	0	0	13.987	14.433	0	18.0025	6.24918	0	13.3339
CD114-	14.7978	17.7335	0	0	0	13.1265	0	13.4071	0	0	0	12.9722	15.664	16.6106	0	17.0841	20.3731	0	0	11.4827	14.2852	12.6488	0	12.3865	18.2914	18.1956	0	0	0	18.9089	15.2854	0	0	0	12.1912	0	0	0	14.609	12.082	0	15.1068	13.334	21.4641	16.1077	17.8725	0	0	13.5047
CD114-	10.0239	14.0409	0	11.7896	0	15.4504	0	12.0002	12.8877	0	0	0	13.3698	12.7622	0	16.2617	14.9556	0	12.9325	8.42137	9.64396	0	0	10.3506	14.1865	0	10.0482	10.3482	0	13.0653	0	0	0	0	12.0912	0	0	0	0	0	0	0	11.0039	11.5346	0	13.8656	0	0	15.4203
CD114-	0	16.5825	0	0	0	0	0	0	0	0	0	0	13.1005	0	0	11.9406	0	0	0	11.1138	0	14.5203	11.711	11.904	0	18.4252	15.3853	19.7405	0	18.4392	0	0	0	0	14.5181	0	0	11.8011	0	0	0	11.1931	14.5196	11.9004	0	0	12.7094	0	14.0221
CD114-	0	14.2223	0	0	0	12.1561	0	0	0	0	0	11.8502	12.1481	13.2332	0	19.8851	0	0	0	0	0	0	0	0	13.6216	11.7376	11.4487	0	0	19.0428	0	0	12.141	0	0	10.6292	0	0	14.7761	12.0153	0	15.3087	13.7014	23.0953	17.911	0	10.7925	0	14.6129
CD114-	0	17.0226	0	12.1745	0	15.0566	0	10.8488	0	0	0	0	15.718	13.1394	0	13.8968	18.57	0	0	11.8107	12.8938	10.3275	0	0	15.1244	0	0	9.52065	0	16.9514	0	0	0	0	11.7487	0	11.031	0	0	0	0	0	10.582	9.29041	0	17.5739	13.8909	0	9.77622
CD114-	0	12.9751	0	0	0	0	0	0	0	0	0	0	12.6372	0	0	0	0	0	0	0	0	0	0	0	0	0	0	9.99847	0	15.0694	0	0	0	0	0	0	0	0	11.3077	0	0	9.90023	10.3611	16.262	0	11.153	0	0	0
CD114-	13.5248	16.2902	0	12.9423	0	13.9468	0	16.1583	0	0	0	0	14.2922	10.1919	0	0	16.9251	0	0	0	13.3056	10.9824	10.8466	0	14.0179	0	10.2143	0	0	15.4787	0	0	0	0	11.4273	0	11.9005	12.3642	0	0	0	0	11.328	11.4299	10.7068	15.3044	13.8756	0	14.134
CD114-	0	17.9196	0	0	0	0	0	0	0	13.2238	13.5119	0	11.8575	0	11.6793	14.6485	12.451	0	0	12.8618	0	15.4704	13.8692	13.8179	11.3767	19.9349	15.8941	21.1691	0	18.8461	5.15618	0	10.6339	0	14.4477	0	0	0	0	0	0	0	14.1218	14.6539	0	0	13.4789	0	13.215
CD114-	0	14.114	0	14.5066	0	13.1999	13.3134	13.5974	13.8746	12.4002	0	13.9876	14.3573	0	15.1849	17.7321	0	0	0	9.95128	0	0	0	11.0653	0	0	12.4694	4.88308	13.33	17.6168	0	0	14.4125	0	0	14.1551	0	13.3091	14.3427	0	0	15.2151	12.8004	23.0744	18.1334	14.2756	14.4652	0	12.1397
CD114-	0	0	0	0	0	0	0	0	0	0	0	0	0	0	0	0	0	0	0	0	0	0	0	0	0	0	0	0	0	0	0	0	0	0	0	0	0	0	0	0	0	0	0	0	0	0	0	0	0
CD114-	0	0	0	0	0	0	0	0	0	0	0	0	0	0	0	0	0	0	0	0	0	0	0	0	0	0	0	0	0	0	0	0	0	0	0	0	0	0	0	0	0	0	0	0	0	0	0	0	0
CD114-	9.25955	16.3366	0	0	0	0	0	0	5.54108	0	0	10.5436	8.56285	0	6.83353	13.5646	9.94734	0	0	0	0	13.4766	12.4199	11.8501	0	17.7954	15.082	19.5727	0	17.5998	0	0	0	0	11.3736	0	0	11.3526	7.65515	0	0	0	13.1586	11.4504	6.08719	0	7.25372	0	12.5741
CD114-	0	15.3764	0	0	0	12.0151	0	0	0	0	0	0	0	0	0	14.1369	0	0	0	12.4945	0	10.8746	11.1117	12.7673	0	18.0601	14.3354	17.5842	0	18.2251	0	0	0	0	13.0905	0	0	0	0	0	0	10.0938	14.1855	17.7626	11.3203	0	0	0	12.4219
CD114-	0	13.0538	0	0	0	0	0	0	0	0	0	0	10.1096	0	0	17.4579	0	0	0	0	0	0	0	0	9.9354	0	0	0	0	15.1215	4.46995	0	0	0	0	0	0	0	14.0041	10.9864	0	14.1842	11.968	22.383	16.9255	0	0	0	0
CD114-	12.1247	18.2054	0	11.3248	0	10.4129	0	13.7573	0	0	0	0	14.4586	11.0684	0	12.7283	13.9119	0	0	12.8283	11.7212	14.1273	13.09	12.2129	13.0464	18.2633	15.7537	19.5803	11.2396	19.7844	0	0	0	0	15.0139	12.0919	0	0	0	0	0	0	14.6591	11.7181	0	13.2747	14.11	0	15.3751
CD114-	12.4939	15.2917	0	0	0	0	5.50242	0	0	0	0	0	13.834	10.8755	0	12.1424	0	0	0	10.5939	0	12.743	11.3212	12.2449	0	17.1423	11.3438	16.88	0	17.334	0	0	10.8127	0	12.4764	0	0	7.90864	0	0	0	0	14.0885	12.2468	0	0	0	0	10.88
CD114-	0	15.915	0	0	0	0	6.94204	0	0	0	0	6.15827	10.849	0	0	11.5177	10.0999	0	0	11.3771	0	14.0223	12.4268	12.9805	10.0718	18.9382	17.0703	19.7744	0	18.6107	0	0	0	9.86667	13.1366	9.10619	0	11.3436	0	0	0	0	13.3265	5.66207	6.16952	8.43841	0	0	13.3104
CD114-	0	16.6663	0	11.5297	0	0	0	10.3392	0	0	0	0	13.612	0	0	18.2896	12.428	0	0	12.4102	0	12.3685	8.24418	11.4764	11.1254	18.6079	13.3081	18.5115	0	19.0895	4.66985	0	0	0	13.3104	0	0	0	15.0598	0	0	14.9086	14.5638	21.1607	15.4015	0	11.9077	0	11.9884
CD114-	14.0527	17.7865	0	11.5368	0	0	0	10.7529	0	0	9.93782	0	14.1126	0	0	12.5589	11.7671	0	0	11.7059	0	13.3699	11.8626	13.2701	9.81742	18.7436	15.5866	19.2896	11.4369	18.9526	0	0	0	10.4247	14.5436	0	0	0	0	0	0	0	14.0159	10.7613	5.84665	0	0	0	14.1467
CD114-	0	17.0119	0	0	0	0	0	0	0	0	0	0	14.678	6.82209	0	13.4279	16.9932	0	0	9.30329	12.6356	12.3889	10.3553	0	14.3938	14.1696	14.7603	0	0	18.311	0	0	0	0	14.2525	0	12.9243	0	0	0	0	0	14.7181	9.37502	0	15.0071	0	11.952	13.7845
CD114-	8.85013	16.7997	0	0	0	0	0	0	0	0	0	0	13.3431	0	0	0	11.7925	0	0	11.9976	0	12.8302	12.5579	11.4681	0	18.3068	14.3384	18.7627	0	18.7966	0	0	0	10.4505	12.7793	0	0	0	0	0	0	0	14.4516	10.2214	0	0	0	0	12.1917
CD114-	13.0559	18.0743	0	13.5329	0	9.57822	0	11.4757	0	0	11.1986	0	14.2821	0	0	15.4933	15.5097	0	0	11.9523	11.319	13.939	0	0	13.8012	18.3252	14.5339	19.1901	9.16005	19.0343	0	0	0	0	13.8917	0	13.1877	11.3355	8.75078	0	0	0	15.0592	17.1667	11.1637	15.8484	13.287	0	15.6354
CD114-	10.0633	14.8032	0	13.2007	12.1337	12.391	12.9198	13.4898	14.4544	11.9623	0	12.5469	13.6292	0	14.8832	17.8533	0	0	0	11.6203	0	0	0	11.9105	11.3696	6.71117	12.6112	12.3173	13.9184	17.3887	0	0	14.9249	0	0	14.3851	0	13.8776	12.7459	11.1802	0	14.6704	14.8207	22.2828	17.6063	12.8064	14.9058	10.9892	13.5032
CD114-	12.7194	17.8198	0	13.2644	0	13.0566	0	13.837	0	11.6017	0	0	16.1629	11.9541	0	14.6699	15.3397	0	0	9.82339	12.7194	15.9827	14.5589	14.7914	13.5344	20.0725	17.3288	21.42	8.86459	19.8623	0	0	0	0	14.6469	0	13.7491	14.1504	0	0	0	0	15.3207	13.8011	11.4355	14.8312	0	13.2401	14.7675
CD114-	9.91804	16.6656	0	11.8311	0	0	8.59662	0	0	0	0	0	12.6039	0	0	11.1514	0	0	0	0	0	12.9108	11.0797	13.1923	0	19.0236	13.7058	18.2852	0	18.4434	0	0	0	0	13.5122	0	0	0	0	0	0	0	14.3317	0	0	0	6.92032	0	13.7271
CD114-	10.4572	17.9077	10.051	11.2371	0	0	0	0	0	0	0	0	14.2639	0	11.8259	14.2852	12.1957	0	0	10.7114	0	15.7344	14.1564	14.3465	11.4232	20.4226	17.7987	21.4438	0	19.4173	0	0	0	0	15.0091	0	0	0	0	0	0	0	15.2964	12.4352	0	0	0	0	14.7729
CD114-	0	16.265	0	0	0	0	0	0	0	9.77763	12.3388	10.7128	13.1209	11.6182	12.4914	13.3157	14.9027	0	0	0	11.6868	12.1939	11.0377	12.7035	12.611	16.5036	13.6073	12.5914	0	18.6184	4.26289	0	0	0	13.5776	0	0	0	0	0	0	0	14.4887	12.6731	0	12.7125	0	12.6847	12.1609
CD114-	0	14.3159	0	14.405	0	13.5377	11.1331	13.6762	12.2945	12.0461	0	13.3529	11.221	0	12.1839	16.3281	0	0	0	0	0	0	0	9.74814	0	0	12.1506	0	13.1734	16.3323	0	0	12.7138	0	0	13.8569	0	12.7076	8.67291	0	0	14.2322	13.518	20.8002	16.0108	14.8571	12.8367	12.7975	0
[truncated: 47 more columns]

## Sheet: Results from BM MPP colonies
	CSF3R	PADI4	S100A8	CST7	CD117	CEPBE	S100A9
CD114-	4.81	0	14.18	0	5.11	0	0
CD114-	4.2	0	0	0	5.27	0	2.82
CD114-	5.4	0	12.28	0	4.12	0	0.88
CD114-	6.99	0	0	0	3.27	0	0
CD114-	8.03	0	12.2	0	4.11	0	4.9
CD114-	5.25	0	0	0	3.97	0	2.72
CD114-	11.33	0	15.94	14.06	4.09	0	1.57
CD114-	12.78	0	0	0	3.31	0	0
CD114-	4.49	0	11.46	0	7.55	0	0
CD114-	4.09	0	0	0	4.25	13.31	0
CD114-	9.41	0	0	0	13.8	0	0
CD114-	7.81	0	12.02	0	11.89	0	11.11
CD114-	6.93	16.06	0	16.95	3.78	13.27	0
CD114-	10.7	10.79	16.15	16.49	2.61	0	10.23
CD114-	10.55	9.95	12.44	18.09	12.76	12.25	10.03
CD114-	4.68	0	0.87	15.72	5.89	0	1.64
CD114-	10.8	2.18	10.37	19.67	9.31	11.56	0
CD114-	13.31	0	0	18.24	3.19	14.23	0
CD114-	11.65	14.1	0	19.28	9.14	0	0
CD114-	4.53	0	13.63	20.28	14.11	14.21	12.23
CD114-	11.71	0	16.38	20.32	9.68	0	13.99
CD114-	11.94	0	0	21.34	2.55	2	0
CD114-	4.39	0	14.38	20.52	2.86	0	4.16
CD114-	4.19	0	12.35	16.1	2.38	0	10.39
CD114-	4.18	0	13.19	0	3.84	15.79	12.31
CD114-	7.78	0	0.97	0	14.16	0	0
CD114-	4.31	9.75	14.33	0	15.53	14.69	14.13
CD114-	4.3	0	0	0	13.46	0	1.96
CD114-	13.56	0	0.49	19.47	3.38	0	0
CD114-	15.86	0	0	19.19	3.51	1.96	1.13
CD114-	15.51	10.86	2.73	18.41	3.2	0	2.3
CD114-	4.27	0	10.02	0	3.06	0	2.27
CD114-	4.28	0	14.89	20.08	11.93	0	13.12
CD114-	14.34	0	0	0	3.16	0	0
CD114-	12.14	0	20.23	14.93	3.01	12.34	15.56
CD114-	4.32	0	19.77	16.43	5.98	0	16.91
CD114-	4.19	0	0	0	3.03	0	0
CD114-	4.45	0	0	0.48	2.84	0	2.11
CD114-	4.08	0	13.57	0	5.34	13.07	4.57
CD114-	4.18	0	0	0	2.36	0	35
CD114-	4.97	0	0	19.65	3.91	12.67	16.47
CD114-	14.36	12.21	20.74	17.86	3.36	0	17.07
CD114-	12.67	0	21.75	22.88	7.18	0	19.07
CD114-	12.16	0	21.99	0	13.12	0	17.39
CD114-	12.53	0	15.2	21.71	2.18	1.06	2.97
CD114-	4.14	0	19.93	0	7.04	0	15.77
CD114-	11.4	16.41	20.38	23.57	7.73	0.47	16.69
CD114-	10.74	9.86	3.54	19.3	10.38	11.51	11.48
CD114-	4.14	3.49	16.37	18.68	11.21	5.85	12.44
CD114-	4.17	0	15.06	19.19	3.36	0	12.02
CD114-	12.93	1.68	16.96	19.28	3.1	0.74	13.29
CD114-	14.92	0	18.22	17.33	5.88	0	11.54
CD114-	4.23	11.11	12.82	0	7.45	0	0
CD114-	4.45	8.16	20.21	15.05	4.49	0	14.42
CD114-	4.46	10.06	20.75	0	14.87	13.87	16.16
CD114-	4.45	0	0.78	17.49	3.31	0	0
CD114-	4.06	0	0.56	0	14.32	0	0
CD114-	4.33	0	13.47	0	6.04	13.11	2.26
CD114-	4.07	0	12.71	0	3.08	11.92	0.7
CD114-	4.11	0	15.21	0	3.1	0	0
CD114-	4.1	0	0	0	3.1	0.79	0
CD114-	3.59	0	15.33	0	5.55	0	1.66
CD114-	4.23	0	0	0	2.92	0	0
CD114-	3.97	0	0	0	3.26	0	2.22
CD114+	14.42	16.88	24.1	19.86	3.77	0	0
CD114+	14.86	18.96	23.83	19.23	3.41	3.31	19.5
CD114+	17.13	19.31	25.09	20.23	15.99	12.1	17.87
CD114+	15.7	19.77	25.48	22.94	2.22	14.09	17.69
CD114+	17.51	0	18.14	25.24	3.75	11.06	14.41
CD114+	16.19	0	14.71	22.87	3.07	0	0
CD114+	4.19	0	17.03	22.89	13.7	13.26	10.55
CD114+	14.5	16.95	24.85	21.72	15.38	11.5	18.44
CD114+	5.51	0	21.09	0	6.37	0	18.15
CD114+	6.9	0	0	0	3.12	0	0
CD114+	4.38	0	21.94	0	7.67	4.01	14.71
CD114+	5.12	11.2	17.83	0	3.17	0	0
CD114+	16.41	13.07	15.98	24.55	3.42	0	10.8
CD114+	13.77	9.9	16.88	24.14	3.53	12.55	1.63
CD114+	12.88	0	14.18	20.47	5.18	12.47	0
CD114+	13.8	12.79	15.2	23.88	3.37	2.7	11.71
CD114+	11.66	0	13.54	17.41	3.31	0	11.92
CD114+	13.82	0	17.3	22.26	6.24	0	15.23
CD114+	13.47	14.51	14.51	21.71	2.34	2.85	2.05
CD114+	4.39	0	21.17	15.34	2.76	0	15.19
CD114+	12.96	0	16.7	20.47	10.37	0	3.07
CD114+	11.05	0	16.29	13.38	2.77	0	12.69
CD114+	10.66	11.69	17.24	18.96	3.04	0	11.87
CD114+	4.11	0	19.16	17.27	3.26	0	14.48
CD114+	9.89	12.69	13.24	18.73	3.79	0	0.95
CD114+	12.51	0	15.71	16.91	3.39	0	14
CD114+	12.09	0	11.55	16.19	2.37	1.84	2.97
CD114+	14.79	0	20.55	13.33	3.12	3.43	18.13
CD114+	13.46	10.32	0	18.43	2.73	0	0
CD114+	15.33	0	19.65	19.34	2.07	0	14.41
CD114+	11.89	0	22.97	20.28	11.93	0	16.54
CD114+	12.95	10.03	19.63	17.98	2.86	0	12.5
CD114+	14.49	14	14.95	22.14	2.62	0	16.93
CD114+	13.07	0	16.27	20.22	2.55	0	17.57
CD114+	13.64	0	18.99	18.9	3.3	0	17.17
CD114+	4.51	0	0	20.29	3.56	0	15.82
CD114+	16.31	20.29	25.11	0	14.11	14.93	23.91
CD114+	15.91	18.14	23.9	18.32	3.43	10.87	21.56
CD114+	13.81	16.81	22.83	17.69	2.92	0	19.49
CD114+	16.01	17.97	23.76	18.48	14.21	13.99	21.32
CD114+	4.26	0	16.32	0	17.02	17.25	1.71
CD114+	4.24	0	15.23	0	16.75	16.3	0
CD114+	5.05	0	16.81	0	16.66	18.44	0
CD114+	4.02	0	14.89	0	15.24	17.13	0
CD114+	4.54	0	11.16	0	3.31	6.07	1.97
CD114+	4.82	0	5.24	12.13	2.87	0	0
CD114+	4.27	0	0	14.41	2.54	0	0
CD114+	5.17	0	0	1.16	3.11	32	1.27
CD114+	4.23	0	0	0	3.06	0	0
CD114+	4.32	0	13.96	15.36	7.01	0	2.23
CD114+	4.1	0	0	15.14	4.24	0	2.93
CD114+	3.93	0	0	0	3.24	3.34	0
CD114+	17.46	0	18.24	24.79	5.25	10.06	14.89
CD114+	4.15	0	16.74	0	3.2	1.83	0
CD114+	5.29	0	15.18	23.33	3.13	0	14.03
CD114+	14.19	12.9	16.37	21.49	6.3	0	1.82
CD114+	10.75	0	0	18.88	0.98	0	4.44
CD114+	4.18	0	15.05	19.47	16.17	14.25	14.56
CD114+	4.16	0	14.72	15.65	3.24	0	8.78
CD114+	7.02	0	16.25	0	14.27	5.31	13.56
CD114+	4.19	13.03	9.75	21.07	9.56	5.03	13.71
CD114+	4.34	2.21	19.83	17.38	5.24	14.55	15.99
CD114+	12	0	15.39	17.27	1.88	0	3.32
CD114+	11.83	0	15.49	18.81	13.17	0	12.79
CD114+	16.76	0	19	21.07	16.88	0	15.84
CD114+	4.88	0	15.54	21.01	5.8	5.71	4.41
CD114+	19.21	0	0	22.7	15.27	0	16
CD114+	21.13	0	18.02	24.39	2.8	16.98	9.53
CD114+	17.74	0	1.45	16.43	3.27	4.4	2.61
CD114+	14.97	0	14.27	15.36	3.35	0	15.18
CD114+	13.99	0	2.87	22.12	3.18	0	6.12
CD114+	19.4	0	16.95	0	2.99	0	2
CD114+	19.53	19.83	25.12	24.34	16.09	17.18	20.88
CD114+	18.13	0	23.85	26.19	6.65	15.56	18.91
CD114+	16.24	18.54	25.51	0	2.54	0	19.03
CD114+	17.99	19.72	25.72	19.36	16.89	16.17	0
CD114+	18.17	14.89	17.51	22.43	12.72	4.82	13.99
CD114+	15.53	0	19.99	21.1	4.47	1.69	15.38
CD114+	11.24	12.57	18.52	0	4.76	1.59	14.03
CD114+	4.03	9.36	18.47	17.8	7.13	0	11.2
CD114+	5.4	0	16.31	0	4.03	0	17.46
CD114+	4.73	0	16.17	0	5.4	0	15.56
CD114+	4.29	0	15.94	0	4.73	0	13.5
CD114+	19.42	3.01	0	0	4.29	3.01	15.55
CD114+	15.15	18.33	24.56	22.79	19.42	18.33	20.5
CD114+	19.4	0.94	21.86	22.56	15.15	0.94	17.19
CD114+	17.9	13.52	21.73	23.48	19.4	13.52	16.42
CD114+	17.48	11.55	19.89	22.51	17.9	11.55	11.79
CD114+	16.4	16.74	23.73	21.95	17.48	16.74	19.97
CD114+	18.99	20.16	26.08	0	16.4	20.16	20.94
CD114+	10.71	17.94	24.72	22.47	18.99	17.94	20.28
CD114+	4.28	21.52	25.92	20.09	10.71	21.52	21.03
CD114+	4.44	0	1.02	0	4.28	0	12.05
CD114+	4.56	0	12.12	0	4.44	0	1.14
CD114+	4.25	0	0	0	4.56	0	0
CD114+	4.06	0	7.53	13.97	4.25	0	4.39
CD114+	4.7	1.52	0	0	4.06	1.52	3.06
CD114+	5.66	0	0	0.78	4.7	0	1.61
CD114+	4.23	0	0	0	5.66	0	14.29
CD114+	18.1	0	16.43	0	4.23	0	0
CD114+	15.47	14.83	21.97	23.19	18.1	14.83	18.71
CD114+	14.29	13.55	19.8	22.71	15.47	13.55	18.23
CD114+	16.8	0	20	20.94	14.29	0	19.34
CD114+	4.26	12.18	20.43	21.97	16.8	12.18	19.89
CD114+	16.43	14.34	21.06	14.03	4.26	14.34	14.94
CD114+	18.34	20.08	25.27	19.39	16.43	20.08	0
CD114+	19.88	19.03	21.49	0	18.34	19.03	18.02
CD114+	16.82	20.52	0	20.15	19.88	20.52	22.87
CD114+	4.38	0	22.54	20.36	16.82	0	17.39
CD114+	4.56	0	20.05	20.09	4.38	0	13.8
CD114+	4.87	14.18	22.48	18.53	4.56	14.18	17.33
CD114+	5.29	0	20.34	13.74	4.87	0	18.25
CD114+	5.52	0	20.41	0	5.29	0	14.34
CD114+	15.57	0	22.12	18.06	5.52	0	17.52
CD114+	4.31	0	19.48	0	15.57	0	13.8
CD114+	14.99	0	22.06	16.96	4.31	0	16.12
CD114+	4.7	0	20.03	0	14.99	0	16.12
CD114+	16.53	13.71	19.31	16.45	4.7	13.71	13.87
CD114+	11	16.22	0	22.19	16.53	16.22	17.13
CD114+	14.97	12.7	15.34	17.84	11	12.7	14.05
CD114+	16.93	11.32	15.06	22.85	14.97	11.32	13.56
CD114+	13.79	15.14	17.38	23.22	16.93	15.14	14.34
CD114+	16.58	0	19.07	21.43	13.79	0	13.29
CD114+	4.59	3.08	19.53	0	16.58	3.08	16.46
CD114+	4.44	0	0	0	4.59	0	1.35
CD114+	4.22	0	0	0	4.44	0	2.11
CD114+	5.43	0	0	0	4.22	0	0
CD114+	13.81	0	3.53	0	5.43	0	0.55
